# Supplementary material for: A global overview of genetically interpretable multimorbidities among common diseases in the UK Biobank
Source: Genome Med. 2021 Jul 5;13:110. doi: 10.1186/s13073-021-00927-6 (PMC8258962; doi:10.1186/s13073-021-00927-6)
Supplement: Supplementary file 3 — Additional file 3: Supplementary Tables. Common disease summary information (Table S1). Multimorbidities among common diseases in the UK Biobank (Table S2). Multimorbidities interpreted by SNPs (Table S3). Multimorbidities interpreted by genes (Table S4). Multimorbidities interpreted by PPIs (Table S5). Multimorbidities interpreted by pathways (Table S6). Multimorbidities interpreted by genetic correlations (Table S7). Summary of universal hub diseases in the LG- and NG-networks (Table S8). Multimorbidity modules in the LG-network (Table S9). Multimorbidity modules in the NG-network (Table S10). Multimorbidity-drug-prescription relations derived from multimorbidity genes, drug targets and the UK Biobank self-report medications (Table S11). Multimorbidities among all diseases (including both common and rare diseases) in the UK Biobank (Table S12). Multimorbidity comparison with Jensen et al. [25] and Blair et al. [24] at different time windows (Table S13). [file 13073_2021_927_MOESM3_ESM.xlsx]

## Sheet: Table S1
Table S1: Common diseases in the UK Biobank
ICD10	Description	Category	Number of patients	Female ratio	Average diagnosis age
A04	A04 Other bacterial intestinal infections	Infectious	3827	0.54	58.96
A08	A08 Viral and other specified intestinal infections	Infectious	1314	0.56	61.39
A09	A09 Diarrhoea and gastro-enteritis of presumed infectious origin	Infectious	10766	0.58	64.22
A40	A40 Streptococcal septicaemia	Infectious	411	0.39	62.15
A41	A41 Other septicaemia	Infectious	6601	0.46	64.14
A49	A49 Bacterial infection of unspecified site	Infectious	1186	0.44	60.87
B00	B00 Herpesviral [herpes simplex] infections	Infectious	432	0.54	59.47
B02	B02 Zoster [herpes zoster]	Infectious	780	0.53	62.26
B07	B07 Viral warts	Infectious	1005	0.56	57.29
B18	B18 Chronic viral hepatitis	Infectious	651	0.32	53.82
B34	B34 Viral infection of unspecified site	Infectious	2541	0.6	56.17
B37	B37 Candidiasis	Infectious	3662	0.57	62.73
B95	B95 Streptococcus and staphylococcus as the cause of diseases classified to other chapters	Infectious	6041	0.44	59.61
B96	B96 Other bacterial agents as the cause of diseases classified to other chapters	Infectious	13036	0.53	60.57
B97	B97 Viral agents as the cause of diseases classified to other chapters	Infectious	776	0.75	54.75
B98	B98 Other specified infectious agents as the cause of diseases classified to other chapters	Infectious	1946	0.51	64.67
C15	C15 Malignant neoplasm of oesophagus	Neoplasm	1052	0.25	65.16
C16	C16 Malignant neoplasm of stomach	Neoplasm	854	0.3	65.15
C18	C18 Malignant neoplasm of colon	Neoplasm	4317	0.45	63.56
C19;C20	C19 Malignant neoplasm of rectosigmoid junction;C20 Malignant neoplasm of rectum	Neoplasm	2756	0.38	62.6
C22	C22 Malignant neoplasm of liver and intrahepatic bile ducts	Neoplasm	578	0.41	65.64
C25	C25 Malignant neoplasm of pancreas	Neoplasm	971	0.47	65.77
C34	C34 Malignant neoplasm of bronchus and lung	Neoplasm	3381	0.47	66.07
C43;D03	C43 Malignant melanoma of skin;D03 Melanoma in situ	Neoplasm	3705	0.55	61.15
C44	C44 Other malignant neoplasms of skin	Neoplasm	15930	0.47	63.89
C49	C49 Malignant neoplasm of other connective and soft tissue	Neoplasm	423	0.44	59.7
C50;D05	C50 Malignant neoplasm of breast;D05 Carcinoma in situ of breast	Neoplasm	15801	0.99	58.58
C54	C54 Malignant neoplasm of corpus uteri	Neoplasm	1755	1	61.73
C56	C56 Malignant neoplasm of ovary	Neoplasm	1333	1	60.78
C61	C61 Malignant neoplasm of prostate	Neoplasm	8655	0	65.55
C64	C64 Malignant neoplasm of kidney, except renal pelvis	Neoplasm	1474	0.36	63.24
C67	C67 Malignant neoplasm of bladder	Neoplasm	2968	0.25	63.95
C71	C71 Malignant neoplasm of brain	Neoplasm	721	0.41	62.32
C73	C73 Malignant neoplasm of thyroid gland	Neoplasm	528	0.73	57.68
C80	C80 Malignant neoplasm without specification of site	Neoplasm	1877	0.53	64.11
C82;C83;C85	C82 Follicular [nodular] non-Hodgkin's lymphoma;C83 Diffuse non-Hodgkin's lymphoma;C85 Other and unspecified types of non-Hodgkin's lymphoma	Neoplasm	2506	0.46	61.99
C90	C90 Multiple myeloma and malignant plasma cell neoplasms	Neoplasm	889	0.43	64.13
C91	C91 Lymphoid leukaemia	Neoplasm	942	0.36	63.35
C92	C92 Myeloid leukaemia	Neoplasm	664	0.44	61.46
D04	D04 Carcinoma in situ of skin	Neoplasm	1030	0.51	65.43
D06;N87	D06 Carcinoma in situ of cervix uteri;N87 Dysplasia of cervix uteri	Neoplasm	2581	1	46.98
D07	D07 Carcinoma in situ of other and unspecified genital organs	Neoplasm	695	0.28	61.75
D10;D11	D10 Benign neoplasm of mouth and pharynx;D11 Benign neoplasm of major salivary glands	Neoplasm	1275	0.54	57.61
D12	D12 Benign neoplasm of colon, rectum, anus and anal canal	Neoplasm	19363	0.43	62.62
D13	D13 Benign neoplasm of other and ill-defined parts of digestive system	Neoplasm	1746	0.61	58.22
D16	D16 Benign neoplasm of bone and articular cartilage	Neoplasm	414	0.59	55.24
D17	D17 Benign lipomatous neoplasm	Neoplasm	8865	0.46	55.83
D18	D18 Haemangioma and lymphangioma, any site	Neoplasm	2148	0.56	58.05
D21	D21 Other benign neoplasms of connective and other soft tissue	Neoplasm	726	0.61	56.73
D22;D23	D22 Melanocytic naevi;D23 Other benign neoplasms of skin	Neoplasm	11110	0.63	54.97
D24	D24 Benign neoplasm of breast	Neoplasm	1902	0.99	51.58
D25	D25 Leiomyoma of uterus	Neoplasm	13924	1	51.39
D26	D26 Other benign neoplasms of uterus	Neoplasm	473	1	52.58
D27	D27 Benign neoplasm of ovary	Neoplasm	1947	1	56.33
D32	D32 Benign neoplasm of meninges	Neoplasm	735	0.75	60.11
D33	D33 Benign neoplasm of brain and other parts of central nervous system	Neoplasm	486	0.54	58.52
D35	D35 Benign neoplasm of other and unspecified endocrine glands	Neoplasm	1360	0.63	60.34
D36	D36 Benign neoplasm of other and unspecified sites	Neoplasm	1017	0.56	56.73
D37	D37 Neoplasm of uncertain or unknown behaviour of oral cavity and digestive organs	Neoplasm	1659	0.47	62.42
D41	D41 Neoplasm of uncertain or unknown behaviour of urinary organs	Neoplasm	1106	0.3	63.21
D45	D45 Polycythaemia vera	Neoplasm	551	0.3	59.19
D46	D46 Myelodysplastic syndromes	Neoplasm	444	0.41	65.56
D47	D47 Other neoplasms of uncertain or unknown behaviour of lymphoid, haematopoietic and related tissue	Neoplasm	963	0.48	64.78
D48	D48 Neoplasm of uncertain or unknown behaviour of other and unspecified sites	Neoplasm	1042	0.61	56.79
D50	D50 Iron deficiency anaemia	Hematological	13019	0.6	60.95
D51	D51 Vitamin B12 deficiency anaemia	Hematological	1328	0.66	62.1
D57	D57 Sickle-cell disorders	Hematological	483	0.7	51.51
D61	D61 Other aplastic anaemias	Hematological	716	0.41	63.78
D63	D63 Anaemia in chronic diseases classified elsewhere	Hematological	1117	0.54	63.27
D64	D64 Other anaemias	Hematological	18059	0.58	60.74
D68	D68 Other coagulation defects	Hematological	1412	0.57	58.09
D69	D69 Purpura and other haemorrhagic conditions	Hematological	2680	0.47	62.35
D70	D70 Agranulocytosis	Hematological	4914	0.6	61.8
D72	D72 Other disorders of white blood cells	Hematological	522	0.48	60.8
D73	D73 Diseases of spleen	Hematological	777	0.48	61.14
D75	D75 Other diseases of blood and blood-forming organs	Hematological	938	0.42	60.71
D86	D86 Sarcoidosis	Immunological	856	0.54	58.58
D89	D89 Other disorders involving the immune mechanism, not elsewhere classified	Immunological	469	0.5	63.03
E03	E03 Other hypothyroidism	Endocrine	20958	0.81	61.37
E04	E04 Other non-toxic goitre	Endocrine	2466	0.82	58.21
E05	E05 Thyrotoxicosis [hyperthyroidism]	Endocrine	2771	0.77	59.45
E06	E06 Thyroiditis	Endocrine	421	0.89	57.37
E07	E07 Other disorders of thyroid	Endocrine	613	0.8	61.09
E10	E10 Insulin-dependent diabetes mellitus	Immunological	4108	0.43	58
E11	E11 Non-insulin-dependent diabetes mellitus	Endocrine	29261	0.4	62.28
E14	E14 Unspecified diabetes mellitus	Endocrine	3867	0.4	61.95
E16	E16 Other disorders of pancreatic internal secretion	Endocrine	1640	0.4	62.72
E21	E21 Hyperparathyroidism and other disorders of parathyroid gland	Endocrine	1261	0.74	63.05
E22	E22 Hyperfunction of pituitary gland	Endocrine	493	0.53	59.96
E23	E23 Hypofunction and other disorders of pituitary gland	Endocrine	598	0.43	58.2
E27	E27 Other disorders of adrenal gland	Endocrine	750	0.57	60.29
E53	E53 Deficiency of other B group vitamins	Nutritional	1339	0.57	62.74
E55	E55 Vitamin D deficiency	Nutritional	1386	0.69	63.71
E61	E61 Deficiency of other nutrient elements	Nutritional	443	0.61	62
E66	E66 Obesity	Nutritional	19224	0.56	61.58
E78	E78 Disorders of lipoprotein metabolism and other lipidaemias	Metabolic	53818	0.4	63.28
E80	E80 Disorders of porphyrin and bilirubin metabolism	Metabolic	591	0.32	60.26
E83	E83 Disorders of mineral metabolism	Metabolic	3672	0.47	63.42
E86	E86 Volume depletion	Metabolic	4989	0.47	64.59
E87	E87 Other disorders of fluid, electrolyte and acid-base balance	Metabolic	9766	0.47	65.49
E88	E88 Other metabolic disorders	Metabolic	599	0.48	63.14
E89	E89 Postprocedural endocrine and metabolic disorders, not elsewhere classified	Metabolic	2065	0.79	61.35
F00;F01;F03;G30	F00 Dementia in Alzheimer's disease;F01 Vascular dementia;F03 Unspecified dementia;G30 Alzheimer's disease	Neurological	2128	0.46	70.5
F05	F05 Delirium, not induced by alcohol and other psychoactive substances	Psychiatric	1557	0.41	69.64
F06	F06 Other mental disorders due to brain damage and dysfunction and to physical disease	Psychiatric	463	0.46	65.34
F10	F10 Mental and behavioural disorders due to use of alcohol	Psychiatric	7461	0.26	57.97
F17	F17 Mental and behavioural disorders due to use of tobacco	Psychiatric	18179	0.45	61.16
F20	F20 Schizophrenia	Psychiatric	881	0.37	54.07
F31	F31 Bipolar affective disorder	Psychiatric	1449	0.59	57.03
F32	F32 Depressive episode	Psychiatric	18765	0.63	59.19
F33	F33 Recurrent depressive disorder	Psychiatric	997	0.63	55.19
F40	F40 Phobic anxiety disorders	Psychiatric	1096	0.7	62.8
F41	F41 Other anxiety disorders	Psychiatric	10708	0.64	61.5
F43	F43 Reaction to severe stress, and adjustment disorders	Psychiatric	767	0.5	52.83
F45	F45 Somatoform disorders	Psychiatric	576	0.64	55.82
F52	F52 Sexual dysfunction, not caused by organic disorder or disease	Psychiatric	439	0.05	58.79
F60	F60 Specific personality disorders	Psychiatric	473	0.55	51.45
G20	G20 Parkinson's disease	Neurological	1935	0.39	66.71
G25	G25 Other extrapyramidal and movement disorders	Neurological	1062	0.54	64.39
G31	G31 Other degenerative diseases of nervous system, not elsewhere classified	Neurological	1095	0.37	65.87
G35	G35 Multiple sclerosis	Neurological	1766	0.72	53.67
G40	G40 Epilepsy	Neurological	5191	0.49	57.61
G43	G43 Migraine	Neurological	4310	0.77	56.9
G44	G44 Other headache syndromes	Neurological	780	0.61	55.72
G45	G45 Transient cerebral ischaemic attacks and related syndromes	Neurological	3656	0.44	63.09
G47	G47 Sleep disorders	Neurological	8004	0.31	58.44
G50	G50 Disorders of trigeminal nerve	Neurological	686	0.7	60.7
G51	G51 Facial nerve disorders	Neurological	1260	0.51	59.36
G54;G55	G54 Nerve root and plexus disorders;G55 Nerve root and plexus compressions in diseases classified elsewhere	Neurological	6568	0.55	59.12
G56;G57	G56 Mononeuropathies of upper limb;G57 Mononeuropathies of lower limb	Neurological	16551	0.69	57.86
G58	G58 Other mononeuropathies	Neurological	490	0.54	58.51
G62	G62 Other polyneuropathies	Neurological	2034	0.41	63.24
G63	G63 Polyneuropathy in diseases classified elsewhere	Neurological	728	0.34	63.72
G81	G81 Hemiplegia	Neurological	2448	0.43	61.31
G82	G82 Paraplegia and tetraplegia	Neurological	456	0.38	57.64
G83	G83 Other paralytic syndromes	Neurological	569	0.49	59.9
G91	G91 Hydrocephalus	Neurological	687	0.53	61.25
G93	G93 Other disorders of brain	Neurological	2484	0.56	60.03
G95	G95 Other diseases of spinal cord	Neurological	904	0.42	60.92
G99	G99 Other disorders of nervous system in diseases classified elsewhere	Neurological	1649	0.44	61.03
H00	H00 Hordeolum and chalazion	Ophthalmological	2514	0.48	54.71
H01	H01 Other inflammation of eyelid	Ophthalmological	915	0.53	61.98
H02	H02 Other disorders of eyelid	Ophthalmological	7957	0.57	60.53
H04	H04 Disorders of lachrymal system	Ophthalmological	3248	0.67	62
H05	H05 Disorders of orbit	Ophthalmological	416	0.53	58.03
H10	H10 Conjunctivitis	Ophthalmological	411	0.52	61.71
H11	H11 Other disorders of conjunctiva	Ophthalmological	1220	0.56	59.42
H18	H18 Other disorders of cornea	Ophthalmological	1080	0.56	63.09
H20	H20 Iridocyclitis	Ophthalmological	575	0.55	59.26
H21	H21 Other disorders of iris and ciliary body	Ophthalmological	531	0.48	63.69
H25	H25 Senile cataract	Ophthalmological	15015	0.57	66.96
H26	H26 Other cataract	Ophthalmological	23683	0.56	65.35
H33	H33 Retinal detachments and breaks	Ophthalmological	4422	0.42	59.95
H34	H34 Retinal vascular occlusions	Ophthalmological	824	0.42	64.58
H35	H35 Other retinal disorders	Ophthalmological	5836	0.55	65.33
H36	H36 Retinal disorders in diseases classified elsewhere	Ophthalmological	2285	0.36	61.79
H40	H40 Glaucoma	Ophthalmological	7512	0.51	65.46
H43	H43 Disorders of vitreous body	Ophthalmological	2086	0.51	63.09
H44	H44 Disorders of globe	Ophthalmological	638	0.51	61.58
H47	H47 Other disorders of optic [2nd] nerve and visual pathways	Ophthalmological	484	0.56	61.8
H49	H49 Paralytic strabismus	Ophthalmological	423	0.5	60.15
H50	H50 Other strabismus	Ophthalmological	1250	0.57	56.73
H52	H52 Disorders of refraction and accommodation	Ophthalmological	2981	0.58	63.35
H53	H53 Visual disturbances	Ophthalmological	4644	0.55	60.6
H54	H54 Blindness and low vision	Ophthalmological	1470	0.48	62.91
H57	H57 Other disorders of eye and adnexa	Ophthalmological	747	0.59	60.16
H60	H60 Otitis externa	Ear, Nose, Throat	730	0.5	55.75
H61	H61 Other disorders of external ear	Ear, Nose, Throat	1314	0.49	59.46
H65;H66	H65 Nonsuppurative otitis media;H66 Suppurative and unspecified otitis media	Ear, Nose, Throat	2292	0.51	57.07
H71	H71 Cholesteatoma of middle ear	Ear, Nose, Throat	557	0.47	56.05
H72	H72 Perforation of tympanic membrane	Ear, Nose, Throat	1321	0.54	55.9
H73	H73 Other disorders of tympanic membrane	Ear, Nose, Throat	502	0.5	55.43
H74	H74 Other disorders of middle ear and mastoid	Ear, Nose, Throat	582	0.5	56.15
H81	H81 Disorders of vestibular function	Ear, Nose, Throat	1554	0.61	62.04
H83	H83 Other diseases of inner ear	Ear, Nose, Throat	1127	0.54	59.4
H90	H90 Conductive and sensorineural hearing loss	Ear, Nose, Throat	1492	0.5	60.73
H91	H91 Other hearing loss	Ear, Nose, Throat	4959	0.46	64.82
H92	H92 Otalgia and effusion of ear	Ear, Nose, Throat	713	0.56	56.42
H93	H93 Other disorders of ear, not elsewhere classified	Ear, Nose, Throat	993	0.52	60.86
I05	I05 Rheumatic mitral valve diseases	Cardiovascular	489	0.61	62.9
I07	I07 Rheumatic tricuspid valve diseases	Cardiovascular	585	0.49	66.16
I08	I08 Multiple valve diseases	Cardiovascular	3034	0.41	66.52
I10	I10 Essential (primary) hypertension	Cardiovascular	112927	0.47	62.34
I12	I12 Hypertensive renal disease	Cardiovascular	2073	0.38	61.93
I20	I20 Angina pectoris	Cardiovascular	25449	0.35	62.07
I21;I22	I21 Acute myocardial infarction;I22 Subsequent myocardial infarction	Cardiovascular	11771	0.23	61.44
I24	I24 Other acute ischaemic heart diseases	Cardiovascular	2352	0.28	64.34
I25	I25 Chronic ischaemic heart disease	Cardiovascular	36556	0.29	63.98
I26	I26 Pulmonary embolism	Cardiovascular	5399	0.46	62.03
I27	I27 Other pulmonary heart diseases	Cardiovascular	1452	0.47	65.99
I31	I31 Other diseases of pericardium	Cardiovascular	1763	0.39	61.89
I34	I34 Nonrheumatic mitral valve disorders	Cardiovascular	3730	0.44	64
I35	I35 Nonrheumatic aortic valve disorders	Cardiovascular	4101	0.37	65.54
I38	I38 Endocarditis, valve unspecified	Cardiovascular	600	0.5	63.52
I42	I42 Cardiomyopathy	Cardiovascular	1969	0.36	62.33
I44	I44 Atrioventricular and left bundle-branch block	Cardiovascular	6063	0.36	65.88
I45	I45 Other conduction disorders	Cardiovascular	3645	0.32	64.2
I46	I46 Cardiac arrest	Cardiovascular	1626	0.3	64.91
I47	I47 Paroxysmal tachycardia	Cardiovascular	4679	0.45	60.51
I48	I48 Atrial fibrillation and flutter	Cardiovascular	22139	0.34	65.06
I49	I49 Other cardiac arrhythmias	Cardiovascular	4136	0.42	63.27
I50	I50 Heart failure	Cardiovascular	8926	0.32	65.64
I51	I51 Complications and ill-defined descriptions of heart disease	Cardiovascular	7240	0.33	65.18
I60	I60 Subarachnoid haemorrhage	Cardiovascular	1106	0.63	57.42
I61	I61 Intracerebral haemorrhage	Cardiovascular	1130	0.41	63.55
I62	I62 Other nontraumatic intracranial haemorrhage	Cardiovascular	589	0.34	64.17
I63;I64	I63 Cerebral infarction;I64 Stroke, not specified as haemorrhage or infarction	Cardiovascular	6144	0.37	63.61
I65	I65 Occlusion and stenosis of precerebral arteries, not resulting in cerebral infarction	Cardiovascular	1525	0.32	64.96
I67	I67 Other cerebrovascular diseases	Cardiovascular	4194	0.45	65.55
I69	I69 Sequelae of cerebrovascular disease	Cardiovascular	2016	0.41	63.17
I70	I70 Atherosclerosis	Cardiovascular	1940	0.29	64.99
I71	I71 Aortic aneurysm and dissection	Cardiovascular	2176	0.19	66.84
I72	I72 Other aneurysm	Cardiovascular	743	0.36	63.67
I73	I73 Other peripheral vascular diseases	Cardiovascular	5702	0.42	62.96
I74	I74 Arterial embolism and thrombosis	Cardiovascular	1324	0.31	62.77
I77	I77 Other disorders of arteries and arterioles	Cardiovascular	2111	0.35	63.16
I78	I78 Diseases of capillaries	Cardiovascular	935	0.54	60.06
I80	I80 Phlebitis and thrombophlebitis	Cardiovascular	5499	0.45	60.05
I82	I82 Other venous embolism and thrombosis	Cardiovascular	604	0.51	59.83
I83	I83 Varicose veins of lower extremities	Cardiovascular	14178	0.65	55.35
I84	I84 Haemorrhoids	Cardiovascular	31892	0.51	58.26
I85	I85 Oesophageal varices	Cardiovascular	790	0.36	60.99
I86	I86 Varicose veins of other sites	Cardiovascular	692	0.23	55.72
I87	I87 Other disorders of veins	Cardiovascular	758	0.46	62.21
I89	I89 Other non-infective disorders of lymphatic vessels and lymph nodes	Cardiovascular	1134	0.62	62.14
I95	I95 Hypotension	Cardiovascular	8464	0.48	64.68
I98	I98 Other disorders of circulatory system in diseases classified elsewhere	Cardiovascular	413	0.3	60.7
J00;J06	J00 Acute nasopharyngitis [common cold];J06 Acute upper respiratory infections of multiple and unspecified sites	Ear, Nose, Throat	1770	0.6	57.73
J02	J02 Acute pharyngitis	Ear, Nose, Throat	1291	0.57	58.18
J03	J03 Acute tonsillitis	Ear, Nose, Throat	788	0.58	48.9
J10	J10 Influenza due to identified influenza virus	Respiratory	416	0.53	64.28
J13	J13 Pneumonia due to Streptococcus pneumoniae	Respiratory	422	0.46	60.87
J15	J15 Bacterial pneumonia, not elsewhere classified	Respiratory	745	0.38	61.56
J18	J18 Pneumonia, organism unspecified	Respiratory	14881	0.44	63.8
J22	J22 Unspecified acute lower respiratory infection	Respiratory	11590	0.48	61.52
J30	J30 Vasomotor and allergic rhinitis	Ear, Nose, Throat	1890	0.55	58.74
J31	J31 Chronic rhinitis, nasopharyngitis and pharyngitis	Ear, Nose, Throat	1239	0.48	56.29
J32	J32 Chronic sinusitis	Ear, Nose, Throat	3380	0.52	56.22
J33	J33 Nasal polyp	Ear, Nose, Throat	4130	0.33	56.39
J34	J34 Other disorders of nose and nasal sinuses	Ear, Nose, Throat	8627	0.41	53.3
J35	J35 Chronic diseases of tonsils and adenoids	Ear, Nose, Throat	1349	0.57	49.57
J36	J36 Peritonsillar abscess	Ear, Nose, Throat	562	0.41	50.45
J38	J38 Diseases of vocal cords and larynx, not elsewhere classified	Ear, Nose, Throat	2437	0.49	58.76
J39	J39 Other diseases of upper respiratory tract	Ear, Nose, Throat	1058	0.47	58.7
J40	J40 Bronchitis, not specified as acute or chronic	Respiratory	931	0.55	61.29
J42;J44	J42 Unspecified chronic bronchitis;J44 Other chronic obstructive pulmonary disease	Respiratory	13595	0.45	65.24
J43	J43 Emphysema	Respiratory	2773	0.41	65.34
J45	J45 Asthma	Respiratory	37337	0.61	58.14
J47	J47 Bronchiectasis	Respiratory	3155	0.57	65.2
J69	J69 Pneumonitis due to solids and liquids	Respiratory	1154	0.35	66.16
J81	J81 Pulmonary oedema	Respiratory	769	0.45	63.26
J84	J84 Other interstitial pulmonary diseases	Respiratory	1744	0.42	66.18
J86;J93	J86 Pyothorax;J93 Pneumothorax	Respiratory	1710	0.37	60.81
J90;J92;J94	J90 Pleural effusion, not elsewhere classified;J92 Pleural plaque;J94 Other pleural conditions	Respiratory	9527	0.41	64.5
J95	J95 Postprocedural respiratory disorders, not elsewhere classified	Respiratory	559	0.43	61.68
J96	J96 Respiratory failure, not elsewhere classified	Respiratory	3669	0.4	65.81
J98	J98 Other respiratory disorders	Respiratory	5690	0.46	64.07
K01	K01 Embedded and impacted teeth	Oral	2428	0.58	48.29
K02	K02 Dental caries	Oral	4765	0.52	56.31
K04	K04 Diseases of pulp and periapical tissues	Oral	3252	0.6	54.97
K05	K05 Gingivitis and periodontal diseases	Oral	1240	0.6	54.18
K06	K06 Other disorders of gingiva and edentulous alveolar ridge	Oral	468	0.57	59.53
K07	K07 Dentofacial anomalies [including malocclusion]	Oral	818	0.68	52.54
K08	K08 Other disorders of teeth and supporting structures	Oral	3829	0.55	57.77
K09	K09 Cysts of oral region, not elsewhere classified	Oral	575	0.48	56.11
K10	K10 Other diseases of jaws	Oral	505	0.57	59.14
K11	K11 Diseases of salivary glands	Oral	1380	0.56	56.9
K12	K12 Stomatitis and related lesions	Oral	1314	0.54	60.34
K13	K13 Other diseases of lip and oral mucosa	Oral	4110	0.56	59.04
K14	K14 Diseases of tongue	Oral	1759	0.55	59.64
K20;K21	K20 Oesophagitis;K21 Gastro-oesophageal reflux disease	Gastrointestinal	44943	0.54	60.48
K22	K22 Other diseases of oesophagus	Gastrointestinal	14304	0.43	62.06
K25	K25 Gastric ulcer	Gastrointestinal	6358	0.51	60.69
K26;K27	K26 Duodenal ulcer;K27 Peptic ulcer, site unspecified	Gastrointestinal	4913	0.36	59.15
K29	K29 Gastritis and duodenitis	Gastrointestinal	42719	0.54	60
K30	K30 Dyspepsia	Gastrointestinal	16821	0.64	58.19
K31	K31 Other diseases of stomach and duodenum	Gastrointestinal	11640	0.58	62.61
K35;K37	K35 Acute appendicitis;K37 Unspecified appendicitis	Gastrointestinal	4407	0.52	53.92
K40	K40 Inguinal hernia	Gastrointestinal	21049	0.07	59.84
K41	K41 Femoral hernia	Gastrointestinal	875	0.73	59.38
K42	K42 Umbilical hernia	Gastrointestinal	5389	0.28	58.19
K43	K43 Ventral hernia	Gastrointestinal	4850	0.51	59.62
K44	K44 Diaphragmatic hernia	Gastrointestinal	39329	0.57	60.59
K46	K46 Unspecified abdominal hernia	Gastrointestinal	489	0.42	62.35
K50	K50 Crohn's disease [regional enteritis]	Gastrointestinal	2380	0.56	56.11
K51	K51 Ulcerative colitis	Gastrointestinal	4348	0.48	56.6
K52	K52 Other non-infective gastro-enteritis and colitis	Gastrointestinal	21312	0.6	57.5
K55	K55 Vascular disorders of intestine	Gastrointestinal	1631	0.53	64.24
K56	K56 Paralytic ileus and intestinal obstruction without hernia	Gastrointestinal	5961	0.55	61.78
K57	K57 Diverticular disease of intestine	Gastrointestinal	41136	0.53	63.66
K58	K58 Irritable bowel syndrome	Gastrointestinal	8207	0.75	58.23
K59	K59 Other functional intestinal disorders	Gastrointestinal	17737	0.6	61.29
K60;K61	K60 Fissure and fistula of anal and rectal regions;K61 Abscess of anal and rectal regions	Gastrointestinal	5596	0.39	53.56
K62	K62 Other diseases of anus and rectum	Gastrointestinal	32228	0.51	58.28
K63	K63 Other diseases of intestine	Gastrointestinal	22181	0.46	62.91
K64	K64 Haemorrhoids and perianal venous thrombosis	Gastrointestinal	3706	0.53	65.32
K65	K65 Peritonitis	Gastrointestinal	1206	0.45	60.05
K66	K66 Other disorders of peritoneum	Gastrointestinal	5078	0.62	60.32
K70	K70 Alcoholic liver disease	Hepatobiliary pancreas	1244	0.2	58.38
K72	K72 Hepatic failure, not elsewhere classified	Hepatobiliary pancreas	585	0.38	62.42
K74	K74 Fibrosis and cirrhosis of liver	Hepatobiliary pancreas	1364	0.46	62.1
K75	K75 Other inflammatory liver diseases	Hepatobiliary pancreas	1092	0.53	61.49
K76	K76 Other diseases of liver	Hepatobiliary pancreas	5828	0.49	61.96
K80	K80 Cholelithiasis	Hepatobiliary pancreas	19795	0.7	58.76
K81	K81 Cholecystitis	Hepatobiliary pancreas	3746	0.61	58.66
K82	K82 Other diseases of gallbladder	Hepatobiliary pancreas	2573	0.7	59.23
K83	K83 Other diseases of biliary tract	Hepatobiliary pancreas	3039	0.56	62.51
K85	K85 Acute pancreatitis	Hepatobiliary pancreas	2792	0.51	59.85
K86	K86 Other diseases of pancreas	Hepatobiliary pancreas	1839	0.45	62.04
K90	K90 Intestinal malabsorption	Gastrointestinal	2848	0.65	58.33
K91	K91 Postprocedural disorders of digestive system, not elsewhere classified	Gastrointestinal	2347	0.47	60.86
K92	K92 Other diseases of digestive system	Gastrointestinal	14676	0.48	61.12
L02	L02 Cutaneous abscess, furuncle and carbuncle	Dermatological	3391	0.45	55.64
L03	L03 Cellulitis	Dermatological	10516	0.43	59.48
L05	L05 Pilonidal cyst	Dermatological	648	0.25	48.85
L08	L08 Other local infections of skin and subcutaneous tissue	Dermatological	1894	0.44	60.04
L27	L27 Dermatitis due to substances taken internally	Dermatological	712	0.56	60.21
L29	L29 Pruritus	Dermatological	1138	0.59	57.88
L30	L30 Other dermatitis	Dermatological	2479	0.53	60.39
L40	L40 Psoriasis	Dermatological	3387	0.47	59.64
L43	L43 Lichen planus	Dermatological	792	0.67	59.53
L50	L50 Urticaria	Dermatological	536	0.63	58.86
L53	L53 Other erythematous conditions	Dermatological	816	0.53	61.51
L57	L57 Skin changes due to chronic exposure to nonionising radiation	Dermatological	3581	0.49	64.31
L60	L60 Nail disorders	Dermatological	1512	0.49	55.09
L71	L71 Rosacea	Dermatological	454	0.45	60.36
L72	L72 Follicular cysts of skin and subcutaneous tissue	Dermatological	10778	0.52	55.06
L73	L73 Other follicular disorders	Dermatological	566	0.58	53.55
L81	L81 Other disorders of pigmentation	Dermatological	1133	0.62	59.99
L82	L82 Seborrhoeic keratosis	Dermatological	4295	0.54	60.75
L84	L84 Corns and callosities	Dermatological	415	0.79	59.82
L85	L85 Other epidermal thickening	Dermatological	966	0.53	62
L89	L89 Decubitus ulcer	Dermatological	1769	0.42	67.06
L90;L91	L90 Atrophic disorders of skin;L91 Hypertrophic disorders of skin	Dermatological	5244	0.66	56.85
L92	L92 Granulomatous disorders of skin and subcutaneous tissue	Dermatological	792	0.61	56.77
L97	L97 Ulcer of lower limb, not elsewhere classified	Dermatological	1814	0.35	63.51
L98	L98 Other disorders of skin and subcutaneous tissue, not elsewhere classified	Dermatological	7849	0.55	58.55
M00	M00 Pyogenic arthritis	Joint	573	0.39	59.75
M05	M05 Seropositive rheumatoid arthritis	Immunological	859	0.73	61.76
M06	M06 Other rheumatoid arthritis	Immunological	6587	0.69	62.04
M07	M07 Psoriatic and enteropathic arthropathies	Joint	1034	0.55	58.96
M10	M10 Gout	Joint	5405	0.14	64.32
M11	M11 Other crystal arthropathies	Joint	617	0.38	62.95
M13	M13 Other arthritis	Joint	19151	0.63	64
M15	M15 Polyarthrosis	Joint	6515	0.66	64.75
M16	M16 Coxarthrosis [arthrosis of hip]	Joint	16956	0.58	63.99
M17	M17 Gonarthrosis [arthrosis of knee]	Joint	29081	0.52	62.15
M18	M18 Arthrosis of first carpometacarpal joint	Joint	2010	0.76	62.87
M19	M19 Other arthrosis	Joint	26203	0.63	63.77
M20	M20 Acquired deformities of fingers and toes	Joint	13014	0.85	59.39
M21	M21 Other acquired deformities of limbs	Joint	2682	0.57	61.81
M22;M23	M22 Disorders of patella;M23 Internal derangement of knee	Joint	20788	0.45	56.6
M24	M24 Other specific joint derangements	Joint	3692	0.52	56.6
M25	M25 Other joint disorders, not elsewhere classified	Joint	19071	0.57	59.23
M31	M31 Other necrotising vasculopathies	Immunological	902	0.64	64.42
M32	M32 Systemic lupus erythematosus	Immunological	570	0.85	56.09
M35	M35 Other systemic involvement of connective tissue	Immunological	3161	0.73	64.75
M41	M41 Scoliosis	Spine	1755	0.75	64.08
M43	M43 Other deforming dorsopathies	Spine	2774	0.66	63.05
M45	M45 Ankylosing spondylitis	Immunological	886	0.34	59.83
M46	M46 Other inflammatory spondylopathies	Spine	2195	0.62	63.3
M47	M47 Spondylosis	Spine	11974	0.61	62.87
M48	M48 Other spondylopathies	Spine	6744	0.53	64.13
M50	M50 Cervical disk disorders	Spine	2259	0.5	58.6
M51	M51 Other intervertebral disk disorders	Spine	10898	0.57	58.66
M53	M53 Other dorsopathies, not elsewhere classified	Spine	767	0.77	55.94
M54	M54 Dorsalgia	Spine	21562	0.59	58.93
M62	M62 Other disorders of muscle	Muscular	1390	0.46	59.96
M65	M65 Synovitis and tenosynovitis	Muscular	7478	0.6	59.46
M66	M66 Spontaneous rupture of synovium and tendon	Muscular	727	0.49	59.6
M67	M67 Other disorders of synovium and tendon	Muscular	5289	0.64	56.72
M70	M70 Soft tissue disorders related to use, overuse and pressure	Muscular	2332	0.52	59.45
M71	M71 Other bursopathies	Muscular	1211	0.56	60.5
M72	M72 Fibroblastic disorders	Muscular	5401	0.29	62.26
M75	M75 Shoulder lesions	Muscular	13064	0.55	59.46
M76	M76 Enthesopathies of lower limb, excluding foot	Muscular	652	0.58	57.96
M77	M77 Other enthesopathies	Muscular	2408	0.65	56.11
M79	M79 Other soft tissue disorders, not elsewhere classified	Muscular	18612	0.61	59.5
M80	M80 Osteoporosis with pathological fracture	Bone	1351	0.69	61.09
M81	M81 Osteoporosis without pathological fracture	Bone	9918	0.82	65.37
M84;M94	M84 Disorders of continuity of bone;M94 Other disorders of cartilage	Bone	3209	0.57	57.31
M85	M85 Other disorders of bone density and structure	Bone	2101	0.81	63.56
M86	M86 Osteomyelitis	Bone	825	0.35	60.27
M87	M87 Osteonecrosis	Bone	767	0.55	58.75
M88	M88 Paget's disease of bone [osteitis deformans]	Bone	416	0.79	54.23
M89	M89 Other disorders of bone	Bone	2134	0.62	57.62
M90	M90 Osteopathies in diseases classified elsewhere	Bone	517	0.46	62.96
M95	M95 Other acquired deformities of musculoskeletal system and connective tissue	Bone	459	0.5	50.82
M96	M96 Postprocedural musculoskeletal disorders, not elsewhere classified	Bone	673	0.6	60.38
N02	N02 Recurrent and persistent haematuria	Urinary	927	0.44	58.31
N03	N03 Chronic nephritic syndrome	Urinary	1114	0.45	64.39
N08	N08 Glomerular disorders in diseases classified elsewhere	Urinary	603	0.37	61.12
N12	N12 Tubulo-interstitial nephritis, not specified as acute or chronic	Urinary	1465	0.73	57.77
N13	N13 Obstructive and reflux uropathy	Urinary	4052	0.4	61.56
N17	N17 Acute renal failure	Urinary	9312	0.37	66.65
N18	N18 Chronic renal failure	Urinary	9082	0.46	67.47
N19	N19 Unspecified renal failure	Urinary	2053	0.35	61.92
N20	N20 Calculus of kidney and ureter	Urinary	6679	0.31	57.75
N21	N21 Calculus of lower urinary tract	Urinary	1112	0.16	62.45
N23	N23 Unspecified renal colic	Urinary	2464	0.31	53.6
N28	N28 Other disorders of kidney and ureter, not elsewhere classified	Urinary	3822	0.41	63.15
N30	N30 Cystitis	Urinary	4131	0.64	60.38
N31	N31 Neuromuscular dysfunction of bladder, not elsewhere classified	Urinary	2084	0.57	57.29
N32	N32 Other disorders of bladder	Urinary	12287	0.33	61.16
N35	N35 Urethral stricture	Urinary	4649	0.4	59.27
N36	N36 Other disorders of urethra	Urinary	1074	0.58	60.42
N39	N39 Other disorders of urinary system	Urinary	27390	0.67	59.66
N40	N40 Hyperplasia of prostate	Male genital organs	16565	0	64.55
N41	N41 Inflammatory diseases of prostate	Male genital organs	2196	0	62.11
N42	N42 Other disorders of prostate	Male genital organs	1892	0	63.56
N43	N43 Hydrocele and spermatocele	Male genital organs	1890	0	59.24
N45	N45 Orchitis and epididymitis	Male genital organs	1125	0	56.06
N47	N47 Redundant prepuce, phimosis and paraphimosis	Male genital organs	2824	0	56.64
N48	N48 Other disorders of penis	Male genital organs	2859	0	58.63
N50	N50 Other disorders of male genital organs	Male genital organs	3738	0	57.06
N60	N60 Benign mammary dysplasia	Female genital organs	2357	0.99	53.32
N61	N61 Inflammatory disorders of breast	Female genital organs	650	0.96	52.55
N62	N62 Hypertrophy of breast	Female genital organs	1057	0.77	51.66
N63	N63 Unspecified lump in breast	Female genital organs	2047	0.98	51.93
N64	N64 Other disorders of breast	Female genital organs	1652	0.99	54.96
N70	N70 Salpingitis and oophoritis	Female genital organs	731	1	49.27
N72;N75	N72 Inflammatory disease of cervix uteri;N75 Diseases of Bartholin's gland	Female genital organs	2368	1	49.66
N73	N73 Other female pelvic inflammatory diseases	Female genital organs	3873	1	50.44
N76	N76 Other inflammation of vagina and vulva	Female genital organs	1038	1	54.14
N80	N80 Endometriosis	Female genital organs	4999	1	47.84
N81	N81 Female genital prolapse	Female genital organs	15187	1	59.16
N83	N83 Noninflammatory disorders of ovary, Fallopian tube and broad ligament	Female genital organs	6875	1	51.38
N84	N84 Polyp of female genital tract	Female genital organs	13967	1	54.7
N85	N85 Other noninflammatory disorders of uterus, except cervix	Female genital organs	7044	1	54.89
N86	N86 Erosion and ectropion of cervix uteri	Female genital organs	1146	1	45.7
N88	N88 Other noninflammatory disorders of cervix uteri	Female genital organs	2450	1	54.47
N89	N89 Other noninflammatory disorders of vagina	Female genital organs	2040	1	53.22
N90	N90 Other noninflammatory disorders of vulva and perineum	Female genital organs	2657	1	56.48
N92	N92 Excessive, frequent and irregular menstruation	Female genital organs	16896	1	46.87
N93	N93 Other abnormal uterine and vaginal bleeding	Female genital organs	5305	1	48.93
N94	N94 Pain and other conditions associated with female genital organs and menstrual cycle	Female genital organs	4310	1	46.6
N95	N95 Menopausal and other perimenopausal disorders	Female genital organs	13482	1	57.6
N97	N97 Female infertility	Female genital organs	1330	1	37.64
N99	N99 Postprocedural disorders of genito-urinary system, not elsewhere classified	Female genital organs	1567	0.75	59.23

## Sheet: Table S2
Table S2: Multimorbidities among common diseases in the UK Biobank
Disease1	Disease2	Description1	Description2	I1	I2	C12	C12simultaneous	RR	P_value	Category1	Category2	Direction	N1	N2	P1_direction	P2_direction
I08	I26	I08 Multiple valve diseases	I26 Pulmonary embolism	3034	5399	138	36	3.45656	0	Cardiovascular	Cardiovascular	0	31	71	1	0.399272
E88	I08	E88 Other metabolic disorders	I08 Multiple valve diseases	599	3034	23	6	5.19254	4.14561e-10	Metabolic	Cardiovascular	0	6	11	0.994689	0.66118
I08	J18	I08 Multiple valve diseases	J18 Pneumonia, organism unspecified	3034	14881	621	135	5.64336	0	Cardiovascular	Respiratory	0	205	281	1	0.992008		Direction: 0:no direction, 1: disease1 to disease2, -1: disease2 to disease1
I08	I42	I08 Multiple valve diseases	I42 Cardiomyopathy	3034	1969	242	72	16.6207	0	Cardiovascular	Cardiovascular	0	74	96	1	0.999498		N1: Number of patients diagnosed with disease1 first
I08	J90;J92;J94	I08 Multiple valve diseases	J90 Pleural effusion, not elsewhere classified;J92 Pleural plaque;J94 Other pleural conditions	3034	9527	627	209	8.9	3.23075e-14	Cardiovascular	Respiratory	0	205	213	1	1		N1: Number of patients diagnosed with disease2 first
I08	I48	I08 Multiple valve diseases	I48 Atrial fibrillation and flutter	3034	22139	1578	443	9.6389	1.32117e-14	Cardiovascular	Cardiovascular	0	306	829	1	0.0233489		P1_direction: p value of direction of disese1 to disease2
I08	I27	I08 Multiple valve diseases	I27 Other pulmonary heart diseases	3034	1452	334	167	31.107	7.77156e-16	Cardiovascular	Cardiovascular	0	96	71	1	1		P2_direction: p value of direction of disese2 to disease1
I08	M13	I08 Multiple valve diseases	M13 Other arthritis	3034	19151	323	45	2.28081	7.40519e-14	Cardiovascular	Joint	0	89	189	1	0.00130226
I05	I08	I05 Rheumatic mitral valve diseases	I08 Multiple valve diseases	489	3034	127	5	35.1215	5.55112e-16	Cardiovascular	Cardiovascular	0	78	44	0.00633034	0.999827
I08	J81	I08 Multiple valve diseases	J81 Pulmonary oedema	3034	769	77	13	13.5408	0	Cardiovascular	Respiratory	0	22	42	0.999959	0.247191
I08	I71	I08 Multiple valve diseases	I71 Aortic aneurysm and dissection	3034	2176	183	85	11.3729	5.55112e-16	Cardiovascular	Cardiovascular	0	36	62	1	0.999996
F41	I08	F41 Other anxiety disorders	I08 Multiple valve diseases	10708	3034	187	32	2.36163	2.64233e-14	Psychiatric	Cardiovascular	0	84	71	0.928305	0.999637
I08	I73	I08 Multiple valve diseases	I73 Other peripheral vascular diseases	3034	5702	228	41	5.40737	0	Cardiovascular	Cardiovascular	0	70	117	1	0.370313
I08	I67	I08 Multiple valve diseases	I67 Other cerebrovascular diseases	3034	4194	157	31	5.06232	0	Cardiovascular	Cardiovascular	0	60	66	0.998841	0.981177
I08	M10	I08 Multiple valve diseases	M10 Gout	3034	5405	218	40	5.4543	0	Cardiovascular	Joint	0	68	110	1	0.473011
I08	J86;J93	I08 Multiple valve diseases	J86 Pyothorax;J93 Pneumothorax	3034	1710	71	21	5.61488	1.88738e-15	Cardiovascular	Respiratory	0	27	23	0.984036	0.99909
I08	I45	I08 Multiple valve diseases	I45 Other conduction disorders	3034	3645	234	63	8.68154	1.66533e-15	Cardiovascular	Cardiovascular	0	70	101	1	0.984618
E78	I08	E78 Disorders of lipoprotein metabolism and other lipidaemias	I08 Multiple valve diseases	53818	3034	1414	332	3.55304	1.08469e-13	Metabolic	Cardiovascular	1	798	284	7.187e-07	1
E11	I08	E11 Non-insulin-dependent diabetes mellitus	I08 Multiple valve diseases	29261	3034	589	89	2.7221	9.73666e-14	Endocrine	Cardiovascular	1	391	109	7.14394e-16	1
A40	I08	A40 Streptococcal septicaemia	I08 Multiple valve diseases	411	3034	23	6	7.56771	2.68896e-13	Infectious	Cardiovascular	0	10	7	0.797564	0.982655
B95	I08	B95 Streptococcus and staphylococcus as the cause of diseases classified to other chapters	I08 Multiple valve diseases	6041	3034	223	38	4.992	0	Infectious	Cardiovascular	0	103	82	0.886009	0.999973
E66	I08	E66 Obesity	I08 Multiple valve diseases	19224	3034	405	89	2.84898	4.57412e-14	Nutritional	Cardiovascular	0	207	109	0.345516	1
I08	I24	I08 Multiple valve diseases	I24 Other acute ischaemic heart diseases	3034	2352	203	67	11.6718	0	Cardiovascular	Cardiovascular	0	74	62	0.999962	1
I08	N18	I08 Multiple valve diseases	N18 Chronic renal failure	3034	9082	483	87	7.19191	1.58762e-14	Cardiovascular	Urinary	0	195	201	0.999991	0.999908
I08	I46	I08 Multiple valve diseases	I46 Cardiac arrest	3034	1626	137	47	11.3941	0	Cardiovascular	Cardiovascular	0	55	35	0.991784	1
I08	I34	I08 Multiple valve diseases	I34 Nonrheumatic mitral valve disorders	3034	3730	566	32	20.5204	3.55271e-15	Cardiovascular	Cardiovascular	0	211	323	1	0.000441215
I08	I10	I08 Multiple valve diseases	I10 Essential (primary) hypertension	3034	112927	2103	332	2.51837	5.55112e-15	Cardiovascular	Cardiovascular	-1	341	1430	1	1.06184e-62
I08	J42;J44	I08 Multiple valve diseases	J42 Unspecified chronic bronchitis;J44 Other chronic obstructive pulmonary disease	3034	13595	400	78	3.97887	0	Cardiovascular	Respiratory	0	120	202	1	0.440394
I08	N40	I08 Multiple valve diseases	N40 Hyperplasia of prostate	3034	16565	268	33	2.18787	1.16573e-14	Cardiovascular	Male genital organs	0	72	163	1	0.000237856
I08	I63;I64	I08 Multiple valve diseases	I63 Cerebral infarction;I64 Stroke, not specified as haemorrhage or infarction	3034	6144	227	48	4.99635	0	Cardiovascular	Cardiovascular	0	64	115	1	0.447217
D64	I08	D64 Other anaemias	I08 Multiple valve diseases	18059	3034	549	78	4.11109	6.00631e-14	Hematological	Cardiovascular	0	285	186	0.196679	1
I08	M19	I08 Multiple valve diseases	M19 Other arthrosis	3034	26203	483	58	2.49273	9.60343e-14	Cardiovascular	Joint	0	148	277	1	0.000710936
I08	I20	I08 Multiple valve diseases	I20 Angina pectoris	3034	25449	959	201	5.09596	4.21885e-15	Cardiovascular	Cardiovascular	-1	194	564	1	2.6857e-08
I08	I31	I08 Multiple valve diseases	I31 Other diseases of pericardium	3034	1763	216	88	16.5684	0	Cardiovascular	Cardiovascular	0	69	59	1	1
I08	I51	I08 Multiple valve diseases	I51 Complications and ill-defined descriptions of heart disease	3034	7240	1165	659	21.7604	1.39888e-14	Cardiovascular	Cardiovascular	0	243	263	1	1
I08	I38	I08 Multiple valve diseases	I38 Endocarditis, valve unspecified	3034	600	87	8	19.6086	0	Cardiovascular	Cardiovascular	0	43	36	0.584813	0.957156
I08	K20;K21	I08 Multiple valve diseases	K20 Oesophagitis;K21 Gastro-oesophageal reflux disease	3034	44943	545	68	1.63988	0	Cardiovascular	Gastrointestinal	-1	145	332	1	1.94906e-07
I08	I49	I08 Multiple valve diseases	I49 Other cardiac arrhythmias	3034	4136	302	90	9.87427	1.66533e-15	Cardiovascular	Cardiovascular	0	105	107	1	1
I08	I35	I08 Multiple valve diseases	I35 Nonrheumatic aortic valve disorders	3034	4101	585	38	19.2906	0	Cardiovascular	Cardiovascular	0	201	346	1	5.56255e-06
I08	I50	I08 Multiple valve diseases	I50 Heart failure	3034	8926	1139	503	17.2562	4.44089e-16	Cardiovascular	Cardiovascular	0	239	397	1	1
F05	I08	F05 Delirium, not induced by alcohol and other psychoactive substances	I08 Multiple valve diseases	1557	3034	75	18	6.51405	0	Psychiatric	Cardiovascular	0	15	42	1	0.17785
I08	J84	I08 Multiple valve diseases	J84 Other interstitial pulmonary diseases	3034	1744	82	19	6.35837	0	Cardiovascular	Respiratory	0	26	37	0.999733	0.839853
I08	I95	I08 Multiple valve diseases	I95 Hypotension	3034	8464	453	94	7.23771	6.55032e-15	Cardiovascular	Cardiovascular	0	197	162	0.997619	1
E03	I08	E03 Other hypothyroidism	I08 Multiple valve diseases	20958	3034	329	55	2.12288	0	Endocrine	Cardiovascular	0	196	78	0.000304538	1
I08	I47	I08 Multiple valve diseases	I47 Paroxysmal tachycardia	3034	4679	331	71	9.56651	2.55351e-15	Cardiovascular	Cardiovascular	0	111	149	1	0.969257
I08	K57	I08 Multiple valve diseases	K57 Diverticular disease of intestine	3034	41136	510	39	1.67659	0	Cardiovascular	Gastrointestinal	0	182	289	1	0.00148602
B96	I08	B96 Other bacterial agents as the cause of diseases classified to other chapters	I08 Multiple valve diseases	13036	3034	346	46	3.5893	0	Infectious	Cardiovascular	0	160	140	0.926737	0.999848
I08	M81	I08 Multiple valve diseases	M81 Osteoporosis without pathological fracture	3034	9918	203	36	2.7679	7.77156e-15	Cardiovascular	Bone	0	64	103	1	0.444205
I08	J45	I08 Multiple valve diseases	J45 Asthma	3034	37337	460	54	1.66608	9.448e-14	Cardiovascular	Respiratory	-1	87	319	1	3.16826e-17
I08	M54	I08 Multiple valve diseases	M54 Dorsalgia	3034	21562	310	34	1.94425	0	Cardiovascular	Spine	0	96	180	1	0.00265088
I08	J98	I08 Multiple valve diseases	J98 Other respiratory disorders	3034	5690	253	71	6.01294	0	Cardiovascular	Respiratory	0	93	89	0.999991	0.999999
I08	N17	I08 Multiple valve diseases	N17 Acute renal failure	3034	9312	568	117	8.24867	0	Cardiovascular	Urinary	0	237	214	0.999968	1
I08	I44	I08 Multiple valve diseases	I44 Atrioventricular and left bundle-branch block	3034	6063	513	170	11.4422	0	Cardiovascular	Cardiovascular	0	147	196	1	1
F17	I08	F17 Mental and behavioural disorders due to use of tobacco	I08 Multiple valve diseases	18179	3034	289	68	2.14984	4.91829e-14	Psychiatric	Cardiovascular	0	158	63	0.0630081	1
E87	I08	E87 Other disorders of fluid, electrolyte and acid-base balance	I08 Multiple valve diseases	9766	3034	538	128	7.44979	1.12133e-14	Metabolic	Cardiovascular	0	184	226	1	0.999915
A41	I08	A41 Other septicaemia	I08 Multiple valve diseases	6601	3034	262	52	5.36748	9.88098e-15	Infectious	Cardiovascular	0	97	113	0.999991	0.988959
I08	K72	I08 Multiple valve diseases	K72 Hepatic failure, not elsewhere classified	3034	585	30	9	6.93496	8.88178e-16	Cardiovascular	Hepatobiliary pancreas	0	15	6	0.572232	0.999838
D73	I08	D73 Diseases of spleen	I08 Multiple valve diseases	777	3034	28	9	4.87321	2.38323e-11	Hematological	Cardiovascular	0	12	7	0.827536	0.99814
I08	I70	I08 Multiple valve diseases	I70 Atherosclerosis	3034	1940	138	34	9.61958	2.44249e-15	Cardiovascular	Cardiovascular	0	54	50	0.995958	0.999582
I08	N39	I08 Multiple valve diseases	N39 Other disorders of urinary system	3034	27390	485	59	2.39457	8.9595e-14	Cardiovascular	Urinary	0	187	239	1	0.641775
F32	I08	F32 Depressive episode	I08 Multiple valve diseases	18765	3034	286	32	2.06109	6.66134e-14	Psychiatric	Cardiovascular	0	162	92	0.0142519	1
I08	M17	I08 Multiple valve diseases	M17 Gonarthrosis [arthrosis of knee]	3034	29081	317	39	1.47411	4.90127e-11	Cardiovascular	Joint	0	89	189	1	0.000363445
D50	I08	D50 Iron deficiency anaemia	I08 Multiple valve diseases	13019	3034	336	35	3.49012	0	Hematological	Cardiovascular	0	163	138	0.725748	0.999575
I08	J22	I08 Multiple valve diseases	J22 Unspecified acute lower respiratory infection	3034	11590	413	54	4.81887	7.43849e-15	Cardiovascular	Respiratory	0	151	208	1	0.46081
I08	I21;I22	I08 Multiple valve diseases	I21 Acute myocardial infarction;I22 Subsequent myocardial infarction	3034	11771	646	266	7.4216	1.22125e-14	Cardiovascular	Cardiovascular	0	64	316	1	0.722444
I08	I25	I08 Multiple valve diseases	I25 Chronic ischaemic heart disease	3034	36556	1637	574	6.05576	0	Cardiovascular	Cardiovascular	0	318	745	1	0.999874
I08	J96	I08 Multiple valve diseases	J96 Respiratory failure, not elsewhere classified	3034	3669	215	66	7.92445	0	Cardiovascular	Respiratory	0	80	69	0.999938	1
F10	F60	F10 Mental and behavioural disorders due to use of alcohol	F60 Specific personality disorders	7461	473	127	32	14.7652	1.11022e-16	Psychiatric	Psychiatric	0	66	29	0.361394	1
F60	M13	F60 Specific personality disorders	M13 Other arthritis	473	19151	55	5	2.49117	2.75659e-09	Psychiatric	Joint	0	32	18	0.140305	0.996772
F41	F60	F41 Other anxiety disorders	F60 Specific personality disorders	10708	473	152	32	12.3131	1.33227e-15	Psychiatric	Psychiatric	0	46	74	1	0.657396
E78	F60	E78 Disorders of lipoprotein metabolism and other lipidaemias	F60 Specific personality disorders	53818	473	123	15	1.98249	5.91838e-12	Metabolic	Psychiatric	0	43	65	0.999722	0.294344
E11	F60	E11 Non-insulin-dependent diabetes mellitus	F60 Specific personality disorders	29261	473	91	8	2.69765	0	Endocrine	Psychiatric	0	34	49	0.994272	0.264801
E66	F60	E66 Obesity	F60 Specific personality disorders	19224	473	81	8	3.65489	0	Nutritional	Psychiatric	0	24	49	0.999937	0.0373941
F60	M25	F60 Specific personality disorders	M25 Other joint disorders, not elsewhere classified	473	19071	57	5	2.59259	3.55091e-10	Psychiatric	Joint	0	30	22	0.395683	0.968632
F60	N18	F60 Specific personality disorders	N18 Chronic renal failure	473	9082	30	6	2.86532	6.35932e-07	Psychiatric	Urinary	0	21	3	0.021387	1
F60	I10	F60 Specific personality disorders	I10 Essential (primary) hypertension	473	112927	190	13	1.45945	5.36874e-07	Psychiatric	Cardiovascular	0	100	77	0.256955	0.996445
F31	F60	F31 Bipolar affective disorder	F60 Specific personality disorders	1449	473	93	14	55.6734	0	Psychiatric	Psychiatric	0	37	42	0.981243	0.850134
F20	F60	F20 Schizophrenia	F60 Specific personality disorders	881	473	58	7	57.1064	0	Psychiatric	Psychiatric	0	25	26	0.881476	0.820928
D64	F60	D64 Other anaemias	F60 Specific personality disorders	18059	473	68	5	3.26624	0	Hematological	Psychiatric	0	18	45	0.999978	0.00516883
F60	G40	F60 Specific personality disorders	G40 Epilepsy	473	5191	47	6	7.8538	3.33067e-16	Psychiatric	Neurological	0	22	19	0.719968	0.928067
F60	M19	F60 Specific personality disorders	M19 Other arthrosis	473	26203	68	5	2.25108	2.40482e-09	Psychiatric	Joint	0	38	25	0.198062	0.989737
F60	M79	F60 Specific personality disorders	M79 Other soft tissue disorders, not elsewhere classified	473	18612	80	7	3.72846	1.44329e-15	Psychiatric	Muscular	0	51	22	0.00915805	0.999987
F60	I50	F60 Specific personality disorders	I50 Heart failure	473	8926	29	6	2.81821	1.32949e-06	Psychiatric	Cardiovascular	0	17	6	0.229129	0.999727
F60	I95	F60 Specific personality disorders	I95 Hypotension	473	8464	43	6	4.40682	4.77396e-15	Psychiatric	Cardiovascular	0	28	9	0.032997	0.999979
E03	F60	E03 Other hypothyroidism	F60 Specific personality disorders	20958	473	51	5	2.11083	1.32125e-06	Endocrine	Psychiatric	0	20	26	0.954043	0.5
B96	F60	B96 Other bacterial agents as the cause of diseases classified to other chapters	F60 Specific personality disorders	13036	473	49	5	3.2605	3.24918e-12	Infectious	Psychiatric	0	14	30	0.999299	0.0762039
F60	J45	F60 Specific personality disorders	J45 Asthma	473	37337	122	12	2.83435	0	Psychiatric	Respiratory	0	51	59	0.971589	0.67452
F60	M54	F60 Specific personality disorders	M54 Dorsalgia	473	21562	94	6	3.78157	0	Psychiatric	Spine	0	44	44	0.764754	0.764754
F60	N17	F60 Specific personality disorders	N17 Acute renal failure	473	9312	52	8	4.84388	1.77636e-15	Psychiatric	Urinary	0	36	8	0.00389372	1
F43	F60	F43 Reaction to severe stress, and adjustment disorders	F60 Specific personality disorders	767	473	68	19	76.9036	0	Psychiatric	Psychiatric	0	27	22	0.965941	0.998907
F17	F60	F17 Mental and behavioural disorders due to use of tobacco	F60 Specific personality disorders	18179	473	130	14	6.20306	4.77396e-15	Psychiatric	Psychiatric	0	36	80	1	0.00534703
E87	F60	E87 Other disorders of fluid, electrolyte and acid-base balance	F60 Specific personality disorders	9766	473	64	12	5.68455	3.10862e-15	Metabolic	Psychiatric	0	12	40	1	0.0299706
F33	F60	F33 Recurrent depressive disorder	F60 Specific personality disorders	997	473	106	28	92.2239	0	Psychiatric	Psychiatric	0	53	25	0.538657	1
E55	F60	E55 Vitamin D deficiency	F60 Specific personality disorders	1386	473	21	7	13.1428	0	Nutritional	Psychiatric	0	2	12	0.99999	0.331812
F60	N39	F60 Specific personality disorders	N39 Other disorders of urinary system	473	27390	97	7	3.07194	0	Psychiatric	Urinary	0	55	35	0.111439	0.997887
F32	F60	F32 Depressive episode	F60 Specific personality disorders	18765	473	335	67	15.4856	1.9984e-15	Psychiatric	Psychiatric	0	172	96	0.331056	1
F60	I25	F60 Specific personality disorders	I25 Chronic ischaemic heart disease	473	36556	82	11	1.94575	3.55382e-08	Psychiatric	Cardiovascular	0	50	21	0.0299042	0.999998
F60	K29	F60 Specific personality disorders	K29 Gastritis and duodenitis	473	42719	117	5	2.37573	0	Psychiatric	Gastrointestinal	0	66	46	0.0976745	0.992068
F60	K92	F60 Specific personality disorders	K92 Other diseases of digestive system	473	14676	72	6	4.25557	0	Psychiatric	Gastrointestinal	0	40	26	0.20479	0.993613
N92	N94	N92 Excessive, frequent and irregular menstruation	N94 Pain and other conditions associated with female genital organs and menstrual cycle	16896	4310	2079	1541	11.7135	1.12133e-14	Female genital organs	Female genital organs	0	340	198	1	1
N92	N99	N92 Excessive, frequent and irregular menstruation	N99 Postprocedural disorders of genito-urinary system, not elsewhere classified	16896	1567	141	33	2.18504	0	Female genital organs	Female genital organs	0	97	11	4.73967e-06	1
N83	N92	N83 Noninflammatory disorders of ovary, Fallopian tube and broad ligament	N92 Excessive, frequent and irregular menstruation	6875	16896	1482	591	5.23463	1.9762e-14	Female genital organs	Female genital organs	0	255	636	1	1
D26	N92	D26 Other benign neoplasms of uterus	N92 Excessive, frequent and irregular menstruation	473	16896	118	59	6.05803	1.9984e-15	Neoplasm	Female genital organs	0	10	49	1	0.973626
N92	N97	N92 Excessive, frequent and irregular menstruation	N97 Female infertility	16896	1330	225	47	4.1081	0	Female genital organs	Female genital organs	-1	22	156	1	3.22075e-09
N70	N92	N70 Salpingitis and oophoritis	N92 Excessive, frequent and irregular menstruation	731	16896	178	43	5.91307	3.33067e-16	Female genital organs	Female genital organs	0	36	99	1	0.0771084
E66	N92	E66 Obesity	N92 Excessive, frequent and irregular menstruation	19224	16896	1182	180	1.49308	0	Nutritional	Female genital organs	-1	111	891	1	1.92193e-71
D06;N87	N92	D06 Carcinoma in situ of cervix uteri;N87 Dysplasia of cervix uteri	N92 Excessive, frequent and irregular menstruation	2581	16896	364	89	3.42471	1.26565e-14	Neoplasm	Female genital organs	0	165	110	0.966784	1
N81	N92	N81 Female genital prolapse	N92 Excessive, frequent and irregular menstruation	15187	16896	1517	616	2.42563	0	Female genital organs	Female genital organs	0	119	782	1	0.118788
N92	N93	N92 Excessive, frequent and irregular menstruation	N93 Other abnormal uterine and vaginal bleeding	16896	5305	1535	542	7.02641	2.09832e-14	Female genital organs	Female genital organs	0	507	486	1	1
N72;N75	N92	N72 Inflammatory disease of cervix uteri;N75 Diseases of Bartholin's gland	N92 Excessive, frequent and irregular menstruation	2368	16896	406	165	4.16346	0	Female genital organs	Female genital organs	0	92	149	1	1
D57	N92	D57 Sickle-cell disorders	N92 Excessive, frequent and irregular menstruation	483	16896	66	22	3.31823	4.996e-15	Hematological	Female genital organs	0	19	25	0.999856	0.982209
K66	N92	K66 Other disorders of peritoneum	N92 Excessive, frequent and irregular menstruation	5078	16896	377	51	1.80285	0	Gastrointestinal	Female genital organs	-1	50	276	1	3.35881e-20
D64	N92	D64 Other anaemias	N92 Excessive, frequent and irregular menstruation	18059	16896	1292	302	1.73732	0	Hematological	Female genital organs	0	335	655	1	0.318132
N86	N92	N86 Erosion and ectropion of cervix uteri	N92 Excessive, frequent and irregular menstruation	1146	16896	446	290	9.45062	9.21485e-15	Female genital organs	Female genital organs	0	99	57	1	1
M88	N92	M88 Paget's disease of bone [osteitis deformans]	N92 Excessive, frequent and irregular menstruation	416	16896	112	62	6.53785	0	Bone	Female genital organs	0	26	24	1	1
N85	N92	N85 Other noninflammatory disorders of uterus, except cervix	N92 Excessive, frequent and irregular menstruation	7044	16896	1845	1040	6.36044	0	Female genital organs	Female genital organs	0	186	619	1	1
N73	N92	N73 Other female pelvic inflammatory diseases	N92 Excessive, frequent and irregular menstruation	3873	16896	919	305	5.76207	1.02029e-13	Female genital organs	Female genital organs	0	187	427	1	0.985292
N76	N92	N76 Other inflammation of vagina and vulva	N92 Excessive, frequent and irregular menstruation	1038	16896	124	22	2.90091	0	Female genital organs	Female genital organs	0	40	62	0.999978	0.535754
E03	N92	E03 Other hypothyroidism	N92 Excessive, frequent and irregular menstruation	20958	16896	1248	235	1.44602	5.38458e-14	Endocrine	Female genital organs	-1	150	863	1	7.14472e-43
J45	N92	J45 Asthma	N92 Excessive, frequent and irregular menstruation	37337	16896	2097	416	1.36386	0	Respiratory	Female genital organs	-1	480	1201	1	1.4653e-11
D25	N92	D25 Leiomyoma of uterus	N92 Excessive, frequent and irregular menstruation	13924	16896	4635	2868	8.08343	6.07292e-14	Neoplasm	Female genital organs	0	483	1284	1	1
N89	N92	N89 Other noninflammatory disorders of vagina	N92 Excessive, frequent and irregular menstruation	2040	16896	329	85	3.9163	0	Female genital organs	Female genital organs	0	82	162	1	0.62957
N84	N92	N84 Polyp of female genital tract	N92 Excessive, frequent and irregular menstruation	13967	16896	3113	1914	5.41235	2.00284e-13	Female genital organs	Female genital organs	0	496	703	1	1
N39	N92	N39 Other disorders of urinary system	N92 Excessive, frequent and irregular menstruation	27390	16896	1725	260	1.52935	0	Urinary	Female genital organs	-1	375	1090	1	2.01464e-28
D50	N92	D50 Iron deficiency anaemia	N92 Excessive, frequent and irregular menstruation	13019	16896	1082	395	2.01818	0	Hematological	Female genital organs	0	221	466	1	0.999998
N80	N92	N80 Endometriosis	N92 Excessive, frequent and irregular menstruation	4999	16896	1474	603	7.16019	1.32894e-13	Female genital organs	Female genital organs	0	223	648	1	0.999998
N88	N92	N88 Other noninflammatory disorders of cervix uteri	N92 Excessive, frequent and irregular menstruation	2450	16896	510	267	5.05492	0	Female genital organs	Female genital organs	0	60	183	1	1
D27	N92	D27 Benign neoplasm of ovary	N92 Excessive, frequent and irregular menstruation	1947	16896	182	44	2.26995	0	Neoplasm	Female genital organs	0	19	119	1	2.00382e-05
N90	N92	N90 Other noninflammatory disorders of vulva and perineum	N92 Excessive, frequent and irregular menstruation	2657	16896	256	48	2.33969	2.4869e-14	Female genital organs	Female genital organs	0	59	149	1	0.0051264
J18	M07	J18 Pneumonia, organism unspecified	M07 Psoriatic and enteropathic arthropathies	14881	1034	92	21	2.45318	4.76286e-14	Respiratory	Joint	0	15	56	1	0.0235058
K76	M07	K76 Other diseases of liver	M07 Psoriatic and enteropathic arthropathies	5828	1034	56	15	3.81278	0	Hepatobiliary pancreas	Joint	0	10	31	1	0.252202
F41	M07	F41 Other anxiety disorders	M07 Psoriatic and enteropathic arthropathies	10708	1034	60	16	2.22339	3.00398e-08	Psychiatric	Joint	0	19	25	0.998665	0.922499
M07	M10	M07 Psoriatic and enteropathic arthropathies	M10 Gout	1034	5405	37	15	2.71631	1.26273e-07	Joint	Joint	0	15	7	0.906129	0.999979
M07	M66	M07 Psoriatic and enteropathic arthropathies	M66 Spontaneous rupture of synovium and tendon	1034	727	11	8	6.00388	3.68677e-06	Joint	Muscular	0	0	3	1	0.967285
E78	M07	E78 Disorders of lipoprotein metabolism and other lipidaemias	M07 Psoriatic and enteropathic arthropathies	53818	1034	220	65	1.62207	1.83793e-11	Metabolic	Joint	0	72	83	1	0.999903
E11	M07	E11 Non-insulin-dependent diabetes mellitus	M07 Psoriatic and enteropathic arthropathies	29261	1034	142	41	1.92563	1.16529e-12	Endocrine	Joint	0	52	49	0.999503	0.99993
E66	M07	E66 Obesity	M07 Psoriatic and enteropathic arthropathies	19224	1034	129	36	2.66268	0	Nutritional	Joint	0	36	57	1	0.920673
M07	M25	M07 Psoriatic and enteropathic arthropathies	M25 Other joint disorders, not elsewhere classified	1034	19071	164	42	3.41227	0	Joint	Joint	0	51	71	1	0.963915
M07	N18	M07 Psoriatic and enteropathic arthropathies	N18 Chronic renal failure	1034	9082	61	24	2.66515	3.07758e-11	Joint	Urinary	0	30	7	0.600924	1
I10	M07	I10 Essential (primary) hypertension	M07 Psoriatic and enteropathic arthropathies	112927	1034	476	136	1.67256	0	Cardiovascular	Joint	0	193	147	0.999986	1
J42;J44	M07	J42 Unspecified chronic bronchitis;J44 Other chronic obstructive pulmonary disease	M07 Psoriatic and enteropathic arthropathies	13595	1034	68	12	1.98474	2.42797e-07	Respiratory	Joint	0	24	32	0.994831	0.727694
K52	M07	K52 Other non-infective gastro-enteritis and colitis	M07 Psoriatic and enteropathic arthropathies	21312	1034	113	18	2.10391	1.24234e-12	Gastrointestinal	Joint	0	56	39	0.574565	0.99968
M07	M75	M07 Psoriatic and enteropathic arthropathies	M75 Shoulder lesions	1034	13064	72	24	2.1869	2.70094e-09	Joint	Muscular	0	20	28	0.999962	0.977815
M07	M45	M07 Psoriatic and enteropathic arthropathies	M45 Ankylosing spondylitis	1034	886	26	10	11.6443	0	Joint	Immunological	0	9	7	0.962241	0.995322
M07	M51	M07 Psoriatic and enteropathic arthropathies	M51 Other intervertebral disk disorders	1034	10898	70	14	2.54874	8.27782e-12	Joint	Spine	0	31	25	0.859011	0.994237
D64	M07	D64 Other anaemias	M07 Psoriatic and enteropathic arthropathies	18059	1034	114	16	2.50487	0	Hematological	Joint	0	44	54	0.994441	0.743873
M07	M15	M07 Psoriatic and enteropathic arthropathies	M15 Polyarthrosis	1034	6515	64	18	3.89798	0	Joint	Joint	0	27	19	0.915679	0.999691
M07	M16	M07 Psoriatic and enteropathic arthropathies	M16 Coxarthrosis [arthrosis of hip]	1034	16956	80	27	1.87215	2.32647e-07	Joint	Joint	0	32	21	0.971668	0.999996
M07	M19	M07 Psoriatic and enteropathic arthropathies	M19 Other arthrosis	1034	26203	203	58	3.0741	1.9984e-15	Joint	Joint	0	82	63	0.997565	1
M07	M65	M07 Psoriatic and enteropathic arthropathies	M65 Synovitis and tenosynovitis	1034	7478	77	32	4.08582	0	Joint	Muscular	0	21	24	0.999985	0.999731
I20	M07	I20 Angina pectoris	M07 Psoriatic and enteropathic arthropathies	25449	1034	135	24	2.10492	3.67484e-14	Cardiovascular	Joint	0	55	56	0.987562	0.980764
M06	M07	M06 Other rheumatoid arthritis	M07 Psoriatic and enteropathic arthropathies	6587	1034	242	31	14.5781	0	Immunological	Joint	0	87	124	0.999996	0.373987
K20;K21	M07	K20 Oesophagitis;K21 Gastro-oesophageal reflux disease	M07 Psoriatic and enteropathic arthropathies	44943	1034	187	32	1.65102	1.45953e-10	Gastrointestinal	Joint	0	80	75	0.979842	0.997342
K50	M07	K50 Crohn's disease [regional enteritis]	M07 Psoriatic and enteropathic arthropathies	2380	1034	47	11	7.836	0	Gastrointestinal	Joint	0	26	10	0.280032	0.999988
M07	M79	M07 Psoriatic and enteropathic arthropathies	M79 Other soft tissue disorders, not elsewhere classified	1034	18612	150	34	3.19795	1.03251e-14	Joint	Muscular	0	49	67	0.999994	0.917547
K58	M07	K58 Irritable bowel syndrome	M07 Psoriatic and enteropathic arthropathies	8207	1034	69	15	3.33609	0	Gastrointestinal	Joint	0	33	21	0.684772	0.999682
M07	M47	M07 Psoriatic and enteropathic arthropathies	M47 Spondylosis	1034	11974	88	25	2.9162	0	Joint	Spine	0	45	18	0.457593	1
M07	M20	M07 Psoriatic and enteropathic arthropathies	M20 Acquired deformities of fingers and toes	1034	13014	76	30	2.31727	8.36843e-11	Joint	Joint	0	20	26	0.999993	0.998082
E03	M07	E03 Other hypothyroidism	M07 Psoriatic and enteropathic arthropathies	20958	1034	90	19	1.70399	2.0354e-06	Endocrine	Joint	0	40	31	0.876947	0.99897
L03	M07	L03 Cellulitis	M07 Psoriatic and enteropathic arthropathies	10516	1034	73	15	2.75452	8.77076e-14	Dermatological	Joint	0	27	31	0.990691	0.920144
K57	M07	K57 Diverticular disease of intestine	M07 Psoriatic and enteropathic arthropathies	41136	1034	166	20	1.60125	1.08405e-08	Gastrointestinal	Joint	0	69	77	0.987948	0.843513
G56;G57	M07	G56 Mononeuropathies of upper limb;G57 Mononeuropathies of lower limb	M07 Psoriatic and enteropathic arthropathies	16551	1034	104	13	2.49335	5.44009e-15	Neurological	Joint	0	61	30	0.0475218	0.999996
M07	M81	M07 Psoriatic and enteropathic arthropathies	M81 Osteoporosis without pathological fracture	1034	9918	69	25	2.76057	3.51719e-13	Joint	Bone	0	25	19	0.992284	0.999956
J45	M07	J45 Asthma	M07 Psoriatic and enteropathic arthropathies	37337	1034	154	40	1.63665	9.41512e-09	Respiratory	Joint	0	77	37	0.532096	1
K44	M07	K44 Diaphragmatic hernia	M07 Psoriatic and enteropathic arthropathies	39329	1034	161	13	1.62438	7.20863e-09	Gastrointestinal	Joint	0	74	74	0.865089	0.865089
M07	M54	M07 Psoriatic and enteropathic arthropathies	M54 Dorsalgia	1034	21562	152	22	2.79723	1.69864e-14	Joint	Spine	0	70	60	0.854173	0.996383
K51	M07	K51 Ulcerative colitis	M07 Psoriatic and enteropathic arthropathies	4348	1034	47	13	4.28926	1.55431e-15	Gastrointestinal	Joint	0	24	10	0.5	0.999988
M07	N39	M07 Psoriatic and enteropathic arthropathies	N39 Other disorders of urinary system	1034	27390	121	17	1.75294	9.81206e-09	Joint	Urinary	0	59	45	0.641853	0.998275
F32	M07	F32 Depressive episode	M07 Psoriatic and enteropathic arthropathies	18765	1034	114	31	2.41063	5.9952e-15	Psychiatric	Joint	0	29	54	1	0.743873
M07	M17	M07 Psoriatic and enteropathic arthropathies	M17 Gonarthrosis [arthrosis of knee]	1034	29081	171	45	2.33324	0	Joint	Joint	0	64	62	0.99964	0.999889
I21;I22	M07	I21 Acute myocardial infarction;I22 Subsequent myocardial infarction	M07 Psoriatic and enteropathic arthropathies	11771	1034	61	14	2.05632	3.12809e-07	Cardiovascular	Joint	0	21	26	0.995073	0.899984
I25	M07	I25 Chronic ischaemic heart disease	M07 Psoriatic and enteropathic arthropathies	36556	1034	167	50	1.81272	1.60949e-12	Cardiovascular	Joint	0	46	71	1	0.978049
I84	M07	I84 Haemorrhoids	M07 Psoriatic and enteropathic arthropathies	31892	1034	127	14	1.58014	9.6612e-07	Cardiovascular	Joint	0	65	48	0.429614	0.997835
A09	M07	A09 Diarrhoea and gastro-enteritis of presumed infectious origin	M07 Psoriatic and enteropathic arthropathies	10766	1034	65	11	2.3957	5.05393e-10	Infectious	Joint	0	18	36	0.999924	0.22851
L40	M07	L40 Psoriasis	M07 Psoriatic and enteropathic arthropathies	3387	1034	980	959	114.811	0	Dermatological	Joint	0	17	4	1	1
K29	M07	K29 Gastritis and duodenitis	M07 Psoriatic and enteropathic arthropathies	42719	1034	183	15	1.69982	2.53615e-11	Gastrointestinal	Joint	0	100	68	0.118411	0.99982
C82;C83;C85	M95	C82 Follicular [nodular] non-Hodgkin's lymphoma;C83 Diffuse non-Hodgkin's lymphoma;C85 Other and unspecified types of non-Hodgkin's lymphoma	M95 Other acquired deformities of musculoskeletal system and connective tissue	2506	459	40	29	14.2679	0	Neoplasm	Bone	0	10	1	0.99966	1
J34	M95	J34 Other disorders of nose and nasal sinuses	M95 Other acquired deformities of musculoskeletal system and connective tissue	8627	459	155	98	16.0603	0	Ear, Nose, Throat	Bone	0	35	22	1	1
H02	M95	H02 Other disorders of eyelid	M95 Other acquired deformities of musculoskeletal system and connective tissue	7957	459	27	6	3.03316	7.8682e-07	Ophthalmological	Bone	0	7	14	0.997038	0.5
D36	M95	D36 Benign neoplasm of other and unspecified sites	M95 Other acquired deformities of musculoskeletal system and connective tissue	1017	459	16	10	14.0631	1.29563e-13	Neoplasm	Bone	0	4	2	0.989365	0.999741
D32	M95	D32 Benign neoplasm of meninges	M95 Other acquired deformities of musculoskeletal system and connective tissue	735	459	18	14	21.891	4.44089e-16	Neoplasm	Bone	0	4	0	0.996231	1
K42	M13	K42 Umbilical hernia	M13 Other arthritis	5389	19151	497	79	1.97584	1.05582e-13	Gastrointestinal	Joint	0	270	148	0.0297308	1
K40	K42	K40 Inguinal hernia	K42 Umbilical hernia	21049	5389	829	388	2.99853	5.18474e-14	Gastrointestinal	Gastrointestinal	0	261	180	1	1
K42	M62	K42 Umbilical hernia	M62 Other disorders of muscle	5389	1390	50	17	2.73868	7.07056e-10	Gastrointestinal	Muscular	0	29	4	0.161118	1
K41	K42	K41 Femoral hernia	K42 Umbilical hernia	875	5389	32	9	2.78438	5.06597e-07	Gastrointestinal	Gastrointestinal	0	13	10	0.892336	0.989969
E78	K42	E78 Disorders of lipoprotein metabolism and other lipidaemias	K42 Umbilical hernia	53818	5389	1264	180	1.78816	1.50102e-13	Metabolic	Gastrointestinal	0	483	601	1	0.961825
E11	K42	E11 Non-insulin-dependent diabetes mellitus	K42 Umbilical hernia	29261	5389	857	176	2.22986	6.27276e-14	Endocrine	Gastrointestinal	0	311	370	1	0.999973
E66	K42	E66 Obesity	K42 Umbilical hernia	19224	5389	914	259	3.61983	8.70415e-14	Nutritional	Gastrointestinal	0	249	406	1	0.999675
K42	K82	K42 Umbilical hernia	K82 Other diseases of gallbladder	5389	2573	75	27	2.21926	6.98926e-10	Gastrointestinal	Hepatobiliary pancreas	0	28	20	0.989851	0.999989
K42	N18	K42 Umbilical hernia	N18 Chronic renal failure	5389	9082	321	56	2.69097	0	Gastrointestinal	Urinary	0	182	83	0.00946358	1
K42	K65	K42 Umbilical hernia	K65 Peritonitis	5389	1206	65	13	4.10348	0	Gastrointestinal	Gastrointestinal	0	26	26	0.959159	0.959159
I10	K42	I10 Essential (primary) hypertension	K42 Umbilical hernia	112927	5389	2522	577	1.70033	0	Cardiovascular	Gastrointestinal	0	1067	878	1	1
J42;J44	K42	J42 Unspecified chronic bronchitis;J44 Other chronic obstructive pulmonary disease	K42 Umbilical hernia	13595	5389	453	72	2.53691	5.51781e-14	Respiratory	Gastrointestinal	0	162	219	1	0.77388
K42	K43	K42 Umbilical hernia	K43 Ventral hernia	5389	4850	508	160	7.97458	2.22045e-16	Gastrointestinal	Gastrointestinal	0	230	118	0.985198	1
K42	M45	K42 Umbilical hernia	M45 Ankylosing spondylitis	5389	886	35	11	3.0076	2.53239e-08	Gastrointestinal	Immunological	0	11	13	0.991663	0.955234
K42	K66	K42 Umbilical hernia	K66 Other disorders of peritoneum	5389	5078	218	88	3.26851	2.80886e-14	Gastrointestinal	Gastrointestinal	0	96	34	0.966399	1
K42	M19	K42 Umbilical hernia	M19 Other arthrosis	5389	26203	583	61	1.69396	1.15352e-13	Gastrointestinal	Joint	0	323	199	0.00508729	1
K20;K21	K42	K20 Oesophagitis;K21 Gastro-oesophageal reflux disease	K42 Umbilical hernia	44943	5389	899	112	1.52294	0	Gastrointestinal	Gastrointestinal	0	409	378	0.996895	0.999999
K42	K80	K42 Umbilical hernia	K80 Cholelithiasis	5389	19795	598	223	2.30002	8.40439e-14	Gastrointestinal	Hepatobiliary pancreas	0	161	214	1	1
K42	K46	K42 Umbilical hernia	K46 Unspecified abdominal hernia	5389	489	41	6	6.38353	0	Gastrointestinal	Gastrointestinal	0	18	17	0.825556	0.894488
K42	K57	K42 Umbilical hernia	K57 Diverticular disease of intestine	5389	41136	873	85	1.61576	2.28928e-13	Gastrointestinal	Gastrointestinal	0	460	328	0.0597263	1
J45	K42	J45 Asthma	K42 Umbilical hernia	37337	5389	960	217	1.95757	1.08691e-13	Respiratory	Gastrointestinal	0	448	295	0.982069	1
F17	K42	F17 Mental and behavioural disorders due to use of tobacco	K42 Umbilical hernia	18179	5389	406	80	1.70036	8.22675e-14	Psychiatric	Gastrointestinal	0	104	222	1	0.033092
F32	K42	F32 Depressive episode	K42 Umbilical hernia	18765	5389	445	70	1.8055	1.37668e-13	Psychiatric	Gastrointestinal	0	163	212	1	0.851507
I25	K42	I25 Chronic ischaemic heart disease	K42 Umbilical hernia	36556	5389	778	99	1.62034	2.25597e-13	Cardiovascular	Gastrointestinal	0	325	354	0.999998	0.994567
H47	H54	H47 Other disorders of optic [2nd] nerve and visual pathways	H54 Blindness and low vision	484	1470	46	9	26.5271	0	Ophthalmological	Ophthalmological	0	21	16	0.769304	0.987052
D35	H47	D35 Benign neoplasm of other and unspecified endocrine glands	H47 Other disorders of optic [2nd] nerve and visual pathways	1360	484	14	7	8.72646	1.93044e-09	Neoplasm	Ophthalmological	0	5	2	0.910217	0.999084
F41	H47	F41 Other anxiety disorders	H47 Other disorders of optic [2nd] nerve and visual pathways	10708	484	42	10	3.32498	5.98699e-11	Psychiatric	Ophthalmological	0	13	19	0.996042	0.7796
H25	H47	H25 Senile cataract	H47 Other disorders of optic [2nd] nerve and visual pathways	15015	484	175	112	9.8801	4.44089e-15	Ophthalmological	Ophthalmological	0	43	20	1	1
H47	I67	H47 Other disorders of optic [2nd] nerve and visual pathways	I67 Other cerebrovascular diseases	484	4194	20	6	4.0425	2.93586e-07	Ophthalmological	Cardiovascular	0	9	5	0.748278	0.994091
H40	H47	H40 Glaucoma	H47 Other disorders of optic [2nd] nerve and visual pathways	7512	484	124	75	13.9931	2.44249e-15	Ophthalmological	Ophthalmological	0	31	18	1	1
H26	H47	H26 Other cataract	H47 Other disorders of optic [2nd] nerve and visual pathways	23683	484	137	50	4.9038	0	Ophthalmological	Ophthalmological	0	44	43	0.999992	0.999997
H47	H57	H47 Other disorders of optic [2nd] nerve and visual pathways	H57 Other disorders of eye and adnexa	484	747	11	6	12.4831	2.78519e-09	Ophthalmological	Ophthalmological	0	4	1	0.886719	0.999512
H47	H50	H47 Other disorders of optic [2nd] nerve and visual pathways	H50 Other strabismus	484	1250	10	5	6.7817	3.53297e-06	Ophthalmological	Ophthalmological	0	3	2	0.945312	0.989258
E78	H47	E78 Disorders of lipoprotein metabolism and other lipidaemias	H47 Other disorders of optic [2nd] nerve and visual pathways	53818	484	114	21	1.79567	7.44277e-09	Metabolic	Ophthalmological	0	51	42	0.888385	0.998248
E11	H47	E11 Non-insulin-dependent diabetes mellitus	H47 Other disorders of optic [2nd] nerve and visual pathways	29261	484	70	14	2.02795	7.54733e-08	Endocrine	Ophthalmological	0	30	26	0.905892	0.988769
E66	H47	E66 Obesity	H47 Other disorders of optic [2nd] nerve and visual pathways	19224	484	54	8	2.38122	1.64962e-08	Nutritional	Ophthalmological	0	16	30	0.999252	0.248309
H35	H47	H35 Other retinal disorders	H47 Other disorders of optic [2nd] nerve and visual pathways	5836	484	81	53	11.7657	6.66134e-16	Ophthalmological	Ophthalmological	0	17	11	1	1
H34	H47	H34 Retinal vascular occlusions	H47 Other disorders of optic [2nd] nerve and visual pathways	824	484	16	7	16.4604	1.21014e-14	Ophthalmological	Ophthalmological	0	8	1	0.59819	0.999985
H47	H91	H47 Other disorders of optic [2nd] nerve and visual pathways	H91 Other hearing loss	484	4959	27	8	4.6155	1.72249e-10	Ophthalmological	Ear, Nose, Throat	0	10	9	0.938961	0.973881
H47	I10	H47 Other disorders of optic [2nd] nerve and visual pathways	I10 Essential (primary) hypertension	484	112927	235	62	1.76408	2.0095e-14	Ophthalmological	Cardiovascular	0	62	111	1	0.819432
H02	H47	H02 Other disorders of eyelid	H47 Other disorders of optic [2nd] nerve and visual pathways	7957	484	38	9	4.0484	1.89926e-12	Ophthalmological	Ophthalmological	0	16	13	0.872062	0.983224
H21	H47	H21 Other disorders of iris and ciliary body	H47 Other disorders of optic [2nd] nerve and visual pathways	531	484	20	11	31.9289	0	Ophthalmological	Ophthalmological	0	5	4	0.994091	0.998712
G40	H47	G40 Epilepsy	H47 Other disorders of optic [2nd] nerve and visual pathways	5191	484	23	7	3.756	1.42939e-07	Neurological	Ophthalmological	0	10	6	0.797564	0.994689
H47	M19	H47 Other disorders of optic [2nd] nerve and visual pathways	M19 Other arthrosis	484	26203	62	5	2.00581	5.6428e-07	Ophthalmological	Joint	0	36	21	0.126427	0.996426
H47	H53	H47 Other disorders of optic [2nd] nerve and visual pathways	H53 Visual disturbances	484	4644	71	33	12.9603	0	Ophthalmological	Ophthalmological	0	17	21	0.999998	0.999848
H33	H47	H33 Retinal detachments and breaks	H47 Other disorders of optic [2nd] nerve and visual pathways	4422	484	33	7	6.32621	0	Ophthalmological	Ophthalmological	0	11	15	0.982459	0.756575
H43	H47	H43 Disorders of vitreous body	H47 Other disorders of optic [2nd] nerve and visual pathways	2086	484	50	24	20.3191	0	Ophthalmological	Ophthalmological	0	12	14	0.999955	0.999532
D32	H47	D32 Benign neoplasm of meninges	H47 Other disorders of optic [2nd] nerve and visual pathways	735	484	14	8	16.1469	6.93778e-13	Neoplasm	Ophthalmological	0	2	4	0.999084	0.971313
H44	H47	H44 Disorders of globe	H47 Other disorders of optic [2nd] nerve and visual pathways	638	484	26	17	34.5463	0	Ophthalmological	Ophthalmological	0	5	4	0.999733	0.999956
H18	H47	H18 Other disorders of cornea	H47 Other disorders of optic [2nd] nerve and visual pathways	1080	484	16	7	12.5587	6.95777e-13	Ophthalmological	Ophthalmological	0	4	5	0.989365	0.961594
H47	M31	H47 Other disorders of optic [2nd] nerve and visual pathways	M31 Other necrotising vasculopathies	484	902	15	8	14.0972	7.17093e-13	Ophthalmological	Immunological	0	3	4	0.996307	0.982422
G93	H47	G93 Other disorders of brain	H47 Other disorders of optic [2nd] nerve and visual pathways	2484	484	34	12	11.6032	0	Neurological	Ophthalmological	0	9	13	0.998532	0.939275
F32	H47	F32 Depressive episode	H47 Other disorders of optic [2nd] nerve and visual pathways	18765	484	57	10	2.57499	4.52379e-10	Psychiatric	Ophthalmological	0	16	31	0.99977	0.298321
H47	H52	H47 Other disorders of optic [2nd] nerve and visual pathways	H52 Disorders of refraction and accommodation	484	2981	70	40	19.906	2.22045e-16	Ophthalmological	Ophthalmological	0	13	17	1	0.999997
H20	H54	H20 Iridocyclitis	H54 Blindness and low vision	575	1470	32	7	15.5331	1.11022e-16	Ophthalmological	Ophthalmological	0	17	8	0.430025	0.998949
H54	J18	H54 Blindness and low vision	J18 Pneumonia, organism unspecified	1470	14881	190	26	3.56368	1.52101e-14	Ophthalmological	Respiratory	0	96	68	0.471096	0.999971
H54	I48	H54 Blindness and low vision	I48 Atrial fibrillation and flutter	1470	22139	214	43	2.69794	3.15303e-14	Ophthalmological	Cardiovascular	0	71	100	1	0.847412
H54	M13	H54 Blindness and low vision	M13 Other arthritis	1470	19151	234	75	3.41037	1.57652e-14	Ophthalmological	Joint	0	65	94	1	0.998971
F06	H54	F06 Other mental disorders due to brain damage and dysfunction and to physical disease	H54 Blindness and low vision	463	1470	13	5	7.83681	2.49469e-08	Psychiatric	Ophthalmological	0	4	4	0.953857	0.953857
F41	H54	F41 Other anxiety disorders	H54 Blindness and low vision	10708	1470	98	17	2.55443	1.66533e-15	Psychiatric	Ophthalmological	0	35	46	0.998406	0.760154
H25	H54	H25 Senile cataract	H54 Blindness and low vision	15015	1470	172	21	3.19727	7.77156e-16	Ophthalmological	Ophthalmological	0	93	58	0.160787	0.999994
H54	I67	H54 Blindness and low vision	I67 Other cerebrovascular diseases	1470	4194	118	27	7.85291	0	Ophthalmological	Cardiovascular	0	53	38	0.884367	0.999969
E10	H54	E10 Insulin-dependent diabetes mellitus	H54 Blindness and low vision	4108	1470	103	24	6.99816	0	Immunological	Ophthalmological	0	62	17	0.0241168	1
H40	H54	H40 Glaucoma	H54 Blindness and low vision	7512	1470	211	72	7.83978	3.21965e-15	Ophthalmological	Ophthalmological	0	98	41	0.864677	1
H54	K59	H54 Blindness and low vision	K59 Other functional intestinal disorders	1470	17737	176	18	2.76955	1.33227e-15	Ophthalmological	Gastrointestinal	0	81	77	0.870933	0.95866
H26	H54	H26 Other cataract	H54 Blindness and low vision	23683	1470	326	56	3.842	2.93099e-14	Ophthalmological	Ophthalmological	0	195	75	0.000233196	1
H54	H57	H54 Blindness and low vision	H57 Other disorders of eye and adnexa	1470	747	49	25	18.3085	1.11022e-16	Ophthalmological	Ophthalmological	0	9	15	0.999999	0.998099
H50	H54	H50 Other strabismus	H54 Blindness and low vision	1250	1470	41	13	9.15484	0	Ophthalmological	Ophthalmological	0	22	6	0.377614	1
E78	H54	E78 Disorders of lipoprotein metabolism and other lipidaemias	H54 Blindness and low vision	53818	1470	483	101	2.50493	4.45199e-14	Metabolic	Ophthalmological	0	261	121	0.041846	1
E11	H54	E11 Non-insulin-dependent diabetes mellitus	H54 Blindness and low vision	29261	1470	304	62	2.89975	0	Endocrine	Ophthalmological	0	178	64	0.00168844	1
E66	H54	E66 Obesity	H54 Blindness and low vision	19224	1470	181	41	2.62792	6.55032e-15	Nutritional	Ophthalmological	0	68	72	0.999705	0.9977
H54	M25	H54 Blindness and low vision	M25 Other joint disorders, not elsewhere classified	1470	19071	156	20	2.28312	6.32827e-15	Ophthalmological	Joint	0	56	80	0.999856	0.405138
H35	H54	H35 Other retinal disorders	H54 Blindness and low vision	5836	1470	207	54	9.89992	0	Ophthalmological	Ophthalmological	0	106	47	0.390539	1
F00;F01;F03;G30	H54	F00 Dementia in Alzheimer's disease;F01 Vascular dementia;F03 Unspecified dementia;G30 Alzheimer's disease	H54 Blindness and low vision	2128	1470	46	21	6.03341	0	Neurological	Ophthalmological	0	9	16	0.999995	0.987052
H54	N18	H54 Blindness and low vision	N18 Chronic renal failure	1470	9082	136	23	4.17959	0	Ophthalmological	Urinary	0	62	51	0.867554	0.998721
H54	H91	H54 Blindness and low vision	H91 Other hearing loss	1470	4959	188	102	10.5813	2.33147e-15	Ophthalmological	Ear, Nose, Throat	0	41	45	1	1
H54	I10	H54 Blindness and low vision	I10 Essential (primary) hypertension	1470	112927	821	157	2.02919	0	Ophthalmological	Cardiovascular	-1	150	514	1	2.46334e-13
H54	J42;J44	H54 Blindness and low vision	J42 Unspecified chronic bronchitis;J44 Other chronic obstructive pulmonary disease	1470	13595	159	25	3.26433	0	Ophthalmological	Respiratory	0	61	73	0.998764	0.866587
H54	K52	H54 Blindness and low vision	K52 Other non-infective gastro-enteritis and colitis	1470	21312	157	18	2.05614	2.86438e-14	Ophthalmological	Gastrointestinal	-1	31	108	1	1.42216e-06
E86	H54	E86 Volume depletion	H54 Blindness and low vision	4989	1470	85	20	4.75535	1.11022e-15	Metabolic	Ophthalmological	0	23	42	0.999995	0.585788
H54	N40	H54 Blindness and low vision	N40 Hyperplasia of prostate	1470	16565	137	17	2.30837	3.9968e-15	Ophthalmological	Male genital organs	0	44	76	0.999992	0.115769
H54	I63;I64	H54 Blindness and low vision	I63 Cerebral infarction;I64 Stroke, not specified as haemorrhage or infarction	1470	6144	141	35	6.40538	3.44169e-15	Ophthalmological	Cardiovascular	0	23	83	1	0.0214398
H02	H54	H02 Other disorders of eyelid	H54 Blindness and low vision	7957	1470	103	16	3.61297	0	Ophthalmological	Ophthalmological	0	54	33	0.346843	0.999923
D64	H54	D64 Other anaemias	H54 Blindness and low vision	18059	1470	159	20	2.45742	1.16573e-14	Hematological	Ophthalmological	0	72	67	0.89783	0.980561
H21	H54	H21 Other disorders of iris and ciliary body	H54 Blindness and low vision	531	1470	36	10	18.9228	0	Ophthalmological	Ophthalmological	0	18	8	0.56603	0.999844
H54	M16	H54 Blindness and low vision	M16 Coxarthrosis [arthrosis of hip]	1470	16956	115	30	1.893	3.769e-10	Ophthalmological	Joint	0	32	53	1	0.824437
G40	H54	G40 Epilepsy	H54 Blindness and low vision	5191	1470	78	23	4.19392	1.88738e-15	Neurological	Ophthalmological	0	42	13	0.285793	1
H54	M19	H54 Blindness and low vision	M19 Other arthrosis	1470	26203	226	53	2.40732	0	Ophthalmological	Joint	0	86	87	0.999881	0.9998
H53	H54	H53 Visual disturbances	H54 Blindness and low vision	4644	1470	137	25	8.23389	4.44089e-16	Ophthalmological	Ophthalmological	0	74	38	0.196494	1
H54	I20	H54 Blindness and low vision	I20 Angina pectoris	1470	25449	227	30	2.48961	0	Ophthalmological	Cardiovascular	0	51	146	1	9.54816e-06
H54	M06	H54 Blindness and low vision	M06 Other rheumatoid arthritis	1470	6587	65	19	2.75424	1.83342e-12	Ophthalmological	Immunological	0	19	27	0.999789	0.931984
H33	H54	H33 Retinal detachments and breaks	H54 Blindness and low vision	4422	1470	106	22	6.69058	0	Ophthalmological	Ophthalmological	0	68	16	0.00230927	1
H54	K20;K21	H54 Blindness and low vision	K20 Oesophagitis;K21 Gastro-oesophageal reflux disease	1470	44943	303	42	1.88173	0	Ophthalmological	Gastrointestinal	0	105	156	1	0.322942
H54	M47	H54 Blindness and low vision	M47 Spondylosis	1470	11974	113	27	2.634	0	Ophthalmological	Spine	0	43	43	0.995925	0.995925
H54	K80	H54 Blindness and low vision	K80 Cholelithiasis	1470	19795	115	22	1.62151	9.43335e-07	Ophthalmological	Hepatobiliary pancreas	0	36	57	0.999984	0.573922
H54	I50	H54 Blindness and low vision	I50 Heart failure	1470	8926	121	18	3.7836	0	Ophthalmological	Cardiovascular	0	46	57	0.996925	0.766396
H54	I95	H54 Blindness and low vision	I95 Hypotension	1470	8464	139	24	4.5837	0	Ophthalmological	Cardiovascular	0	64	51	0.845624	0.999406
E03	H54	E03 Other hypothyroidism	H54 Blindness and low vision	20958	1470	144	33	1.91774	1.13121e-12	Endocrine	Ophthalmological	0	78	33	0.179682	1
H54	L03	H54 Blindness and low vision	L03 Cellulitis	1470	10516	125	19	3.31769	0	Ophthalmological	Dermatological	0	43	63	0.999845	0.5
H54	K57	H54 Blindness and low vision	K57 Diverticular disease of intestine	1470	41136	230	24	1.56057	1.91127e-10	Ophthalmological	Gastrointestinal	0	99	107	0.985331	0.868866
B96	H54	B96 Other bacterial agents as the cause of diseases classified to other chapters	H54 Blindness and low vision	13036	1470	186	20	3.9824	0	Infectious	Ophthalmological	0	93	73	0.529213	0.998725
H54	M81	H54 Blindness and low vision	M81 Osteoporosis without pathological fracture	1470	9918	121	25	3.40516	0	Ophthalmological	Bone	0	50	46	0.977474	0.996925
H54	J45	H54 Blindness and low vision	J45 Asthma	1470	37337	250	41	1.86886	5.55112e-16	Ophthalmological	Respiratory	0	51	158	1	1.78796e-05
H54	K44	H54 Blindness and low vision	K44 Diaphragmatic hernia	1470	39329	241	23	1.71033	5.70655e-14	Ophthalmological	Gastrointestinal	0	90	128	0.99997	0.183592
H54	M54	H54 Blindness and low vision	M54 Dorsalgia	1470	21562	178	45	2.30413	3.28626e-14	Ophthalmological	Spine	0	56	77	1	0.969675
H44	H54	H44 Disorders of globe	H54 Blindness and low vision	638	1470	44	9	19.249	0	Ophthalmological	Ophthalmological	0	23	12	0.440198	0.99937
H54	N17	H54 Blindness and low vision	N17 Acute renal failure	1470	9312	153	30	4.58591	0	Ophthalmological	Urinary	0	81	42	0.258961	1
H18	H54	H18 Other disorders of cornea	H54 Blindness and low vision	1080	1470	64	15	16.5399	0	Ophthalmological	Ophthalmological	0	33	16	0.450327	0.999988
E23	H54	E23 Hypofunction and other disorders of pituitary gland	H54 Blindness and low vision	598	1470	24	6	11.2018	1.11022e-16	Endocrine	Ophthalmological	0	14	4	0.270628	0.999861
F17	H54	F17 Mental and behavioural disorders due to use of tobacco	H54 Blindness and low vision	18179	1470	146	31	2.24161	5.10703e-15	Psychiatric	Ophthalmological	0	62	53	0.971698	0.99968
E87	H54	E87 Other disorders of fluid, electrolyte and acid-base balance	H54 Blindness and low vision	9766	1470	164	21	4.6871	0	Metabolic	Ophthalmological	0	53	90	0.999998	0.120695
H54	N39	H54 Blindness and low vision	N39 Other disorders of urinary system	1470	27390	287	41	2.9246	0	Ophthalmological	Urinary	0	97	149	1	0.277539
F32	H54	F32 Depressive episode	H54 Blindness and low vision	18765	1470	208	50	3.0938	1.78746e-14	Psychiatric	Ophthalmological	0	94	64	0.927406	1
H54	M17	H54 Blindness and low vision	M17 Gonarthrosis [arthrosis of knee]	1470	29081	181	40	1.73718	6.05405e-12	Ophthalmological	Joint	0	47	94	1	0.327867
D50	H54	D50 Iron deficiency anaemia	H54 Blindness and low vision	13019	1470	138	15	2.95855	0	Hematological	Ophthalmological	0	60	63	0.947273	0.865805
H54	J22	H54 Blindness and low vision	J22 Unspecified acute lower respiratory infection	1470	11590	127	19	3.05842	0	Ophthalmological	Respiratory	0	46	62	0.999346	0.638606
H54	I25	H54 Blindness and low vision	I25 Chronic ischaemic heart disease	1470	36556	318	66	2.42798	3.79696e-14	Ophthalmological	Cardiovascular	0	95	157	1	0.610383
A09	H54	A09 Diarrhoea and gastro-enteritis of presumed infectious origin	H54 Blindness and low vision	10766	1470	113	25	2.92955	0	Infectious	Ophthalmological	0	25	63	1	0.129431
G81	H54	G81 Hemiplegia	H54 Blindness and low vision	2448	1470	89	27	10.1474	6.66134e-16	Neurological	Ophthalmological	0	33	29	0.994727	0.999695
H54	I69	H54 Blindness and low vision	I69 Sequelae of cerebrovascular disease	1470	2016	110	46	15.2293	7.77156e-16	Ophthalmological	Cardiovascular	0	31	33	0.999999	0.999993
E88	F10	E88 Other metabolic disorders	F10 Mental and behavioural disorders due to use of alcohol	599	7461	53	9	4.86571	0	Metabolic	Psychiatric	0	7	37	1	0.00274317
F10	J18	F10 Mental and behavioural disorders due to use of alcohol	J18 Pneumonia, organism unspecified	7461	14881	997	218	3.68434	0	Psychiatric	Respiratory	1	602	177	2.93311e-11	1
F10	I42	F10 Mental and behavioural disorders due to use of alcohol	I42 Cardiomyopathy	7461	1969	128	38	3.57488	1.33227e-15	Psychiatric	Cardiovascular	0	58	32	0.87478	1
F10	I86	F10 Mental and behavioural disorders due to use of alcohol	I86 Varicose veins of other sites	7461	692	76	8	6.03955	1.66533e-15	Psychiatric	Cardiovascular	0	56	12	2.18447e-05	1
F10	J90;J92;J94	F10 Mental and behavioural disorders due to use of alcohol	J90 Pleural effusion, not elsewhere classified;J92 Pleural plaque;J94 Other pleural conditions	7461	9527	536	110	3.0939	5.87308e-14	Psychiatric	Respiratory	1	334	92	6.49368e-09	1
F10	I48	F10 Mental and behavioural disorders due to use of alcohol	I48 Atrial fibrillation and flutter	7461	22139	1038	323	2.57832	0	Psychiatric	Cardiovascular	0	395	320	1	1
F10	K86	F10 Mental and behavioural disorders due to use of alcohol	K86 Other diseases of pancreas	7461	1839	286	82	8.55227	0	Psychiatric	Hepatobiliary pancreas	0	139	65	0.702661	1
F10	M13	F10 Mental and behavioural disorders due to use of alcohol	M13 Other arthritis	7461	19151	592	87	1.69992	7.20535e-14	Psychiatric	Joint	0	324	181	0.011855	1
F06	F10	F06 Other mental disorders due to brain damage and dysfunction and to physical disease	F10 Mental and behavioural disorders due to use of alcohol	463	7461	55	13	6.53249	1.77636e-15	Psychiatric	Psychiatric	0	3	39	1	0.00133363
F10	K76	F10 Mental and behavioural disorders due to use of alcohol	K76 Other diseases of liver	7461	5828	714	186	6.73714	2.10942e-15	Psychiatric	Hepatobiliary pancreas	0	411	117	3.01724e-05	1
F10	J81	F10 Mental and behavioural disorders due to use of alcohol	J81 Pulmonary oedema	7461	769	66	14	4.7197	2.77556e-15	Psychiatric	Respiratory	0	45	7	0.0021362	1
F10	M62	F10 Mental and behavioural disorders due to use of alcohol	M62 Other disorders of muscle	7461	1390	87	22	3.44193	0	Psychiatric	Muscular	0	46	19	0.334142	1
E83	F10	E83 Disorders of mineral metabolism	F10 Mental and behavioural disorders due to use of alcohol	3672	7461	300	83	4.49279	0	Metabolic	Psychiatric	0	53	164	1	0.0594432
F10	F41	F10 Mental and behavioural disorders due to use of alcohol	F41 Other anxiety disorders	7461	10708	753	216	3.86708	8.9706e-14	Psychiatric	Psychiatric	0	396	141	0.0830358	1
F10	I73	F10 Mental and behavioural disorders due to use of alcohol	I73 Other peripheral vascular diseases	7461	5702	361	60	3.48159	0	Psychiatric	Cardiovascular	0	187	114	0.26386	1
F10	J69	F10 Mental and behavioural disorders due to use of alcohol	J69 Pneumonitis due to solids and liquids	7461	1154	140	31	6.67144	4.32987e-15	Psychiatric	Respiratory	1	99	10	5.1654e-07	1
F10	I67	F10 Mental and behavioural disorders due to use of alcohol	I67 Other cerebrovascular diseases	7461	4194	325	84	4.2614	0	Psychiatric	Cardiovascular	0	181	60	0.0228336	1
F10	M10	F10 Mental and behavioural disorders due to use of alcohol	M10 Gout	7461	5405	398	110	4.04934	2.22045e-15	Psychiatric	Joint	0	174	114	0.994757	1
F10	J95	F10 Mental and behavioural disorders due to use of alcohol	J95 Postprocedural respiratory disorders, not elsewhere classified	7461	559	45	8	4.42688	0	Psychiatric	Respiratory	0	29	8	0.0362271	0.999998
F10	K85	F10 Mental and behavioural disorders due to use of alcohol	K85 Acute pancreatitis	7461	2792	300	122	5.90885	9.10383e-15	Psychiatric	Hepatobiliary pancreas	0	105	73	1	1
F10	K59	F10 Mental and behavioural disorders due to use of alcohol	K59 Other functional intestinal disorders	7461	17737	664	91	2.05866	0	Psychiatric	Gastrointestinal	1	403	170	1.98628e-08	1
F10	I98	F10 Mental and behavioural disorders due to use of alcohol	I98 Other disorders of circulatory system in diseases classified elsewhere	7461	413	186	38	24.7662	1.11022e-15	Psychiatric	Cardiovascular	0	124	24	3.20508e-06	1
F10	J86;J93	F10 Mental and behavioural disorders due to use of alcohol	J86 Pyothorax;J93 Pneumothorax	7461	1710	124	22	3.9877	0	Psychiatric	Respiratory	0	66	36	0.264885	0.999999
F10	I45	F10 Mental and behavioural disorders due to use of alcohol	I45 Other conduction disorders	7461	3645	169	46	2.54968	0	Psychiatric	Cardiovascular	0	76	47	0.91701	1
E78	F10	E78 Disorders of lipoprotein metabolism and other lipidaemias	F10 Mental and behavioural disorders due to use of alcohol	53818	7461	1884	461	1.92509	7.78266e-14	Metabolic	Psychiatric	0	708	715	1	1
E11	F10	E11 Non-insulin-dependent diabetes mellitus	F10 Mental and behavioural disorders due to use of alcohol	29261	7461	1059	264	1.99023	9.55902e-14	Endocrine	Psychiatric	0	392	403	1	1
A40	F10	A40 Streptococcal septicaemia	F10 Mental and behavioural disorders due to use of alcohol	411	7461	36	9	4.81679	5.51781e-14	Infectious	Psychiatric	0	8	19	0.999844	0.43397
E66	F10	E66 Obesity	F10 Mental and behavioural disorders due to use of alcohol	19224	7461	692	167	1.97952	3.90799e-14	Nutritional	Psychiatric	0	197	328	1	0.920241
F10	G63	F10 Mental and behavioural disorders due to use of alcohol	G63 Polyneuropathy in diseases classified elsewhere	7461	728	59	9	4.45674	3.55271e-15	Psychiatric	Neurological	0	37	13	0.0337223	0.999997
E22	F10	E22 Hyperfunction of pituitary gland	F10 Mental and behavioural disorders due to use of alcohol	493	7461	33	9	3.68099	5.41283e-10	Endocrine	Psychiatric	0	11	13	0.982459	0.918622
F00;F01;F03;G30	F10	F00 Dementia in Alzheimer's disease;F01 Vascular dementia;F03 Unspecified dementia;G30 Alzheimer's disease	F10 Mental and behavioural disorders due to use of alcohol	2128	7461	148	30	3.82461	0	Neurological	Psychiatric	-1	11	107	1	2.78223e-08
F10	G31	F10 Mental and behavioural disorders due to use of alcohol	G31 Other degenerative diseases of nervous system, not elsewhere classified	7461	1095	249	77	12.505	0	Psychiatric	Neurological	0	150	22	0.000740583	1
F10	K65	F10 Mental and behavioural disorders due to use of alcohol	K65 Peritonitis	7461	1206	110	20	5.01583	4.32987e-15	Psychiatric	Gastrointestinal	0	62	28	0.107488	1
F10	I46	F10 Mental and behavioural disorders due to use of alcohol	I46 Cardiac arrest	7461	1626	121	32	4.09225	0	Psychiatric	Cardiovascular	0	76	13	0.0030754	1
F10	G62	F10 Mental and behavioural disorders due to use of alcohol	G62 Other polyneuropathies	7461	2034	187	38	5.05577	0	Psychiatric	Neurological	0	121	28	3.51366e-05	1
F10	K10	F10 Mental and behavioural disorders due to use of alcohol	K10 Other diseases of jaws	7461	505	37	6	4.02909	4.19498e-12	Psychiatric	Oral	0	20	11	0.371415	0.996184
F10	I10	F10 Mental and behavioural disorders due to use of alcohol	I10 Essential (primary) hypertension	7461	112927	3622	943	1.76379	0	Psychiatric	Cardiovascular	0	1072	1607	1	1
F10	F31	F10 Mental and behavioural disorders due to use of alcohol	F31 Bipolar affective disorder	7461	1449	180	55	6.83127	0	Psychiatric	Psychiatric	0	67	58	0.999786	1
F10	J42;J44	F10 Mental and behavioural disorders due to use of alcohol	J42 Unspecified chronic bronchitis;J44 Other chronic obstructive pulmonary disease	7461	13595	1105	297	4.46972	4.19664e-14	Psychiatric	Respiratory	0	543	265	0.726289	1
F10	I62	F10 Mental and behavioural disorders due to use of alcohol	I62 Other nontraumatic intracranial haemorrhage	7461	589	56	18	5.22841	0	Psychiatric	Cardiovascular	0	22	16	0.959287	0.999657
F10	K52	F10 Mental and behavioural disorders due to use of alcohol	K52 Other non-infective gastro-enteritis and colitis	7461	21312	735	81	1.89653	0	Psychiatric	Gastrointestinal	0	320	334	0.999804	0.993959
E86	F10	E86 Volume depletion	F10 Mental and behavioural disorders due to use of alcohol	4989	7461	413	85	4.55233	2.59792e-14	Metabolic	Psychiatric	-1	62	266	1	2.51908e-09
F10	K26;K27	F10 Mental and behavioural disorders due to use of alcohol	K26 Duodenal ulcer;K27 Peptic ulcer, site unspecified	7461	4913	336	70	3.76088	0	Psychiatric	Gastrointestinal	0	146	120	0.993015	1
F10	I63;I64	F10 Mental and behavioural disorders due to use of alcohol	I63 Cerebral infarction;I64 Stroke, not specified as haemorrhage or infarction	7461	6144	399	111	3.57124	0	Psychiatric	Cardiovascular	0	182	106	0.964314	1
F10	I85	F10 Mental and behavioural disorders due to use of alcohol	I85 Oesophageal varices	7461	790	215	34	14.9661	0	Psychiatric	Cardiovascular	0	137	44	3.46561e-05	1
F10	F20	F10 Mental and behavioural disorders due to use of alcohol	F20 Schizophrenia	7461	881	121	27	7.55277	0	Psychiatric	Psychiatric	0	52	42	0.949316	0.999751
F10	J43	F10 Mental and behavioural disorders due to use of alcohol	J43 Emphysema	7461	2773	254	39	5.0371	4.996e-15	Psychiatric	Respiratory	0	152	63	0.00102402	1
F10	K70	F10 Mental and behavioural disorders due to use of alcohol	K70 Alcoholic liver disease	7461	1244	922	418	40.7575	0	Psychiatric	Hepatobiliary pancreas	0	395	109	0.999994	1
F10	J15	F10 Mental and behavioural disorders due to use of alcohol	J15 Bacterial pneumonia, not elsewhere classified	7461	745	55	9	4.05979	3.33067e-16	Psychiatric	Respiratory	0	34	12	0.0523947	0.999996
D64	F10	D64 Other anaemias	F10 Mental and behavioural disorders due to use of alcohol	18059	7461	823	132	2.50613	9.41469e-14	Hematological	Psychiatric	0	221	470	1	2.56268e-05
F10	G40	F10 Mental and behavioural disorders due to use of alcohol	G40 Epilepsy	7461	5191	438	149	4.64002	0	Psychiatric	Neurological	0	182	107	0.999836	1
B18	F10	B18 Chronic viral hepatitis	F10 Mental and behavioural disorders due to use of alcohol	651	7461	100	20	8.44726	1.77636e-15	Infectious	Psychiatric	0	32	48	0.999908	0.69135
F10	M19	F10 Mental and behavioural disorders due to use of alcohol	M19 Other arthrosis	7461	26203	830	157	1.7419	3.24185e-14	Psychiatric	Joint	0	417	256	0.458537	1
F10	I20	F10 Mental and behavioural disorders due to use of alcohol	I20 Angina pectoris	7461	25449	966	141	2.08739	0	Psychiatric	Cardiovascular	0	358	467	1	0.85583
F10	L97	F10 Mental and behavioural disorders due to use of alcohol	L97 Ulcer of lower limb, not elsewhere classified	7461	1814	172	21	5.21421	0	Psychiatric	Dermatological	0	103	48	0.00582109	1
F10	I38	F10 Mental and behavioural disorders due to use of alcohol	I38 Endocarditis, valve unspecified	7461	600	34	7	3.1162	1.73107e-08	Psychiatric	Cardiovascular	0	16	11	0.696204	0.987847
D75	F10	D75 Other diseases of blood and blood-forming organs	F10 Mental and behavioural disorders due to use of alcohol	938	7461	96	28	5.62815	0	Hematological	Psychiatric	0	36	32	0.994827	0.999663
F10	K20;K21	F10 Mental and behavioural disorders due to use of alcohol	K20 Oesophagitis;K21 Gastro-oesophageal reflux disease	7461	44943	1546	249	1.89167	0	Psychiatric	Gastrointestinal	0	728	569	0.989692	1
F10	L89	F10 Mental and behavioural disorders due to use of alcohol	L89 Decubitus ulcer	7461	1769	196	39	6.09292	0	Psychiatric	Dermatological	1	139	18	2.16581e-09	1
E16	F10	E16 Other disorders of pancreatic internal secretion	F10 Mental and behavioural disorders due to use of alcohol	1640	7461	136	28	4.56029	0	Endocrine	Psychiatric	0	25	83	1	0.00630226
F10	I50	F10 Mental and behavioural disorders due to use of alcohol	I50 Heart failure	7461	8926	547	131	3.36998	0	Psychiatric	Cardiovascular	0	277	139	0.398781	1
F05	F10	F05 Delirium, not induced by alcohol and other psychoactive substances	F10 Mental and behavioural disorders due to use of alcohol	1557	7461	168	46	5.93359	0	Psychiatric	Psychiatric	-1	8	114	1	2.12676e-06
F10	K22	F10 Mental and behavioural disorders due to use of alcohol	K22 Other diseases of oesophagus	7461	14304	744	127	2.86031	1.28564e-13	Psychiatric	Gastrointestinal	0	339	278	0.993009	1
F10	I95	F10 Mental and behavioural disorders due to use of alcohol	I95 Hypotension	7461	8464	582	140	3.78133	2.09832e-14	Psychiatric	Cardiovascular	1	348	94	1.31207e-06	1
F10	I61	F10 Mental and behavioural disorders due to use of alcohol	I61 Intracerebral haemorrhage	7461	1130	69	20	3.3579	3.66374e-15	Psychiatric	Cardiovascular	0	31	18	0.832221	0.999985
D69	F10	D69 Purpura and other haemorrhagic conditions	F10 Mental and behavioural disorders due to use of alcohol	2680	7461	203	57	4.16542	1.07692e-14	Hematological	Psychiatric	0	31	115	1	0.0338804
F10	L03	F10 Mental and behavioural disorders due to use of alcohol	L03 Cellulitis	7461	10516	560	94	2.92843	1.12688e-13	Psychiatric	Dermatological	0	300	166	0.0496279	1
F10	K57	F10 Mental and behavioural disorders due to use of alcohol	K57 Diverticular disease of intestine	7461	41136	1035	77	1.38362	1.45994e-13	Psychiatric	Gastrointestinal	0	547	411	0.0356808	1
F10	M81	F10 Mental and behavioural disorders due to use of alcohol	M81 Osteoporosis without pathological fracture	7461	9918	381	81	2.11251	3.86358e-14	Psychiatric	Bone	0	217	83	0.00381957	1
F10	J45	F10 Mental and behavioural disorders due to use of alcohol	J45 Asthma	7461	37337	1071	224	1.57742	0	Psychiatric	Respiratory	0	378	469	1	0.999979
F10	H10	F10 Mental and behavioural disorders due to use of alcohol	H10 Conjunctivitis	7461	411	29	5	3.88019	1.83387e-09	Psychiatric	Ophthalmological	0	16	8	0.355536	0.995935
F10	J13	F10 Mental and behavioural disorders due to use of alcohol	J13 Pneumonia due to Streptococcus pneumoniae	7461	422	24	5	3.12749	1.86698e-06	Psychiatric	Respiratory	0	11	8	0.729372	0.968043
F10	K44	F10 Mental and behavioural disorders due to use of alcohol	K44 Diaphragmatic hernia	7461	39329	1244	125	1.73942	1.38223e-13	Psychiatric	Gastrointestinal	0	596	523	0.933555	1
F10	M54	F10 Mental and behavioural disorders due to use of alcohol	M54 Dorsalgia	7461	21562	765	130	1.95105	0	Psychiatric	Spine	0	364	271	0.915283	1
E53	F10	E53 Deficiency of other B group vitamins	F10 Mental and behavioural disorders due to use of alcohol	1339	7461	83	16	3.40875	2.10942e-15	Nutritional	Psychiatric	0	22	45	0.999996	0.255205
F10	N17	F10 Mental and behavioural disorders due to use of alcohol	N17 Acute renal failure	7461	9312	798	170	4.71256	9.78106e-14	Psychiatric	Urinary	1	526	102	8.35043e-20	1
F10	G93	F10 Mental and behavioural disorders due to use of alcohol	G93 Other disorders of brain	7461	2484	172	41	3.8078	0	Psychiatric	Neurological	0	105	26	0.00232091	1
F10	F43	F10 Mental and behavioural disorders due to use of alcohol	F43 Reaction to severe stress, and adjustment disorders	7461	767	145	32	10.3961	0	Psychiatric	Psychiatric	0	75	38	0.369941	1
F10	G25	F10 Mental and behavioural disorders due to use of alcohol	G25 Other extrapyramidal and movement disorders	7461	1062	63	17	3.26222	5.77316e-15	Psychiatric	Neurological	0	34	12	0.307328	1
F10	I44	F10 Mental and behavioural disorders due to use of alcohol	I44 Atrioventricular and left bundle-branch block	7461	6063	266	65	2.41263	0	Psychiatric	Cardiovascular	0	133	68	0.524438	1
F10	F17	F10 Mental and behavioural disorders due to use of alcohol	F17 Mental and behavioural disorders due to use of tobacco	7461	18179	1984	669	6.00162	2.32037e-14	Psychiatric	Psychiatric	0	947	368	0.979488	1
E87	F10	E87 Other disorders of fluid, electrolyte and acid-base balance	F10 Mental and behavioural disorders due to use of alcohol	9766	7461	970	292	5.462	2.79776e-14	Metabolic	Psychiatric	0	126	552	1	9.48253e-06
A41	F10	A41 Other septicaemia	F10 Mental and behavioural disorders due to use of alcohol	6601	7461	377	72	3.14072	0	Infectious	Psychiatric	-1	60	245	1	3.10844e-09
F10	N19	F10 Mental and behavioural disorders due to use of alcohol	N19 Unspecified renal failure	7461	2053	135	25	3.61611	0	Psychiatric	Urinary	0	79	31	0.0289469	1
D61	F10	D61 Other aplastic anaemias	F10 Mental and behavioural disorders due to use of alcohol	716	7461	56	10	4.30103	6.66134e-16	Hematological	Psychiatric	0	6	40	1	0.000920777
F10	F33	F10 Mental and behavioural disorders due to use of alcohol	F33 Recurrent depressive disorder	7461	997	156	39	8.60452	4.10783e-15	Psychiatric	Psychiatric	0	70	47	0.913355	1
F10	K72	F10 Mental and behavioural disorders due to use of alcohol	K72 Hepatic failure, not elsewhere classified	7461	585	127	34	11.9384	0	Psychiatric	Hepatobiliary pancreas	0	82	11	0.000653693	1
D73	F10	D73 Diseases of spleen	F10 Mental and behavioural disorders due to use of alcohol	777	7461	39	9	2.7602	3.93747e-08	Hematological	Psychiatric	0	5	25	1	0.0540645
F10	I70	F10 Mental and behavioural disorders due to use of alcohol	I70 Atherosclerosis	7461	1940	140	20	3.96847	0	Psychiatric	Cardiovascular	0	76	44	0.176292	0.999997
E55	F10	E55 Vitamin D deficiency	F10 Mental and behavioural disorders due to use of alcohol	1386	7461	88	21	3.49154	0	Nutritional	Psychiatric	0	11	56	1	0.00687519
F10	K74	F10 Mental and behavioural disorders due to use of alcohol	K74 Fibrosis and cirrhosis of liver	7461	1364	254	46	10.2404	0	Psychiatric	Hepatobiliary pancreas	0	159	49	3.55799e-05	1
F10	K75	F10 Mental and behavioural disorders due to use of alcohol	K75 Other inflammatory liver diseases	7461	1092	76	14	3.82726	0	Psychiatric	Hepatobiliary pancreas	0	45	17	0.0676926	1
F10	N39	F10 Mental and behavioural disorders due to use of alcohol	N39 Other disorders of urinary system	7461	27390	883	123	1.77282	6.29496e-14	Psychiatric	Urinary	0	498	262	8.03817e-05	1
F10	F32	F10 Mental and behavioural disorders due to use of alcohol	F32 Depressive episode	7461	18765	1814	690	5.31601	1.44995e-13	Psychiatric	Psychiatric	0	658	466	1	1
F10	I65	F10 Mental and behavioural disorders due to use of alcohol	I65 Occlusion and stenosis of precerebral arteries, not resulting in cerebral infarction	7461	1525	95	16	3.42571	0	Psychiatric	Cardiovascular	0	51	28	0.269197	0.999984
F10	J22	F10 Mental and behavioural disorders due to use of alcohol	J22 Unspecified acute lower respiratory infection	7461	11590	645	125	3.06037	5.86198e-14	Psychiatric	Respiratory	0	340	180	0.090304	1
F10	I21;I22	F10 Mental and behavioural disorders due to use of alcohol	I21 Acute myocardial infarction;I22 Subsequent myocardial infarction	7461	11771	425	82	1.98551	7.91589e-14	Psychiatric	Cardiovascular	0	155	188	1	0.992402
F10	I25	F10 Mental and behavioural disorders due to use of alcohol	I25 Chronic ischaemic heart disease	7461	36556	1350	328	2.03082	2.0195e-13	Psychiatric	Cardiovascular	0	529	493	1	1
F10	G81	F10 Mental and behavioural disorders due to use of alcohol	G81 Hemiplegia	7461	2448	199	32	4.47032	0	Psychiatric	Neurological	0	121	46	0.00140743	1
C22	F10	C22 Malignant neoplasm of liver and intrahepatic bile ducts	F10 Mental and behavioural disorders due to use of alcohol	578	7461	48	6	4.56678	0	Neoplasm	Psychiatric	0	7	35	1	0.00104405
F10	L40	F10 Mental and behavioural disorders due to use of alcohol	L40 Psoriasis	7461	3387	168	51	2.72767	1.4988e-14	Psychiatric	Dermatological	0	64	53	0.999258	1
F10	J96	F10 Mental and behavioural disorders due to use of alcohol	J96 Respiratory failure, not elsewhere classified	7461	3669	336	72	5.03603	0	Psychiatric	Respiratory	1	216	48	9.09633e-08	1
F10	K29	F10 Mental and behavioural disorders due to use of alcohol	K29 Gastritis and duodenitis	7461	42719	1741	271	2.24117	0	Psychiatric	Gastrointestinal	0	795	675	0.999866	1
F10	K92	F10 Mental and behavioural disorders due to use of alcohol	K92 Other diseases of digestive system	7461	14676	1032	337	3.86695	0	Psychiatric	Gastrointestinal	0	474	221	0.995942	1
F10	I69	F10 Mental and behavioural disorders due to use of alcohol	I69 Sequelae of cerebrovascular disease	7461	2016	183	30	4.99181	9.99201e-16	Psychiatric	Cardiovascular	0	116	37	0.000180223	1
K08	K09	K08 Other disorders of teeth and supporting structures	K09 Cysts of oral region, not elsewhere classified	3829	575	36	21	6.70878	4.44089e-16	Oral	Oral	0	5	10	0.999999	0.998033
K04	K09	K04 Diseases of pulp and periapical tissues	K09 Cysts of oral region, not elsewhere classified	3252	575	41	12	8.99621	0	Oral	Oral	0	15	14	0.970208	0.986233
K01	K09	K01 Embedded and impacted teeth	K09 Cysts of oral region, not elsewhere classified	2428	575	118	104	34.6784	2.22045e-16	Oral	Oral	0	6	8	1	1
K02	K09	K02 Dental caries	K09 Cysts of oral region, not elsewhere classified	4765	575	45	32	6.7387	0	Oral	Oral	0	8	5	0.999998	1
K05	K09	K05 Gingivitis and periodontal diseases	K09 Cysts of oral region, not elsewhere classified	1240	575	19	14	10.9335	5.71765e-14	Oral	Oral	0	3	2	0.999636	0.999962
K07	K09	K07 Dentofacial anomalies [including malocclusion]	K09 Cysts of oral region, not elsewhere classified	818	575	21	16	18.3186	0	Oral	Oral	0	2	3	0.99999	0.999889
E88	I26	E88 Other metabolic disorders	I26 Pulmonary embolism	599	5399	42	9	5.32848	1.88738e-15	Metabolic	Cardiovascular	0	13	20	0.996042	0.678016
I26	J18	I26 Pulmonary embolism	J18 Pneumonia, organism unspecified	5399	14881	1288	482	6.57756	0	Cardiovascular	Respiratory	0	428	378	1	1
I26	J90;J92;J94	I26 Pulmonary embolism	J90 Pleural effusion, not elsewhere classified;J92 Pleural plaque;J94 Other pleural conditions	5399	9527	956	401	7.62575	0	Cardiovascular	Respiratory	0	287	268	1	1
I26	I48	I26 Pulmonary embolism	I48 Atrial fibrillation and flutter	5399	22139	788	190	2.70489	1.5643e-13	Cardiovascular	Cardiovascular	0	308	290	1	1
I26	I27	I26 Pulmonary embolism	I27 Other pulmonary heart diseases	5399	1452	188	64	9.83948	4.32987e-15	Cardiovascular	Cardiovascular	0	87	37	0.86304	1
I26	K76	I26 Pulmonary embolism	K76 Other diseases of liver	5399	5828	262	65	3.41635	0	Cardiovascular	Hepatobiliary pancreas	0	112	85	0.992092	1
I26	M90	I26 Pulmonary embolism	M90 Osteopathies in diseases classified elsewhere	5399	517	39	8	5.73264	5.55112e-16	Cardiovascular	Bone	0	14	17	0.973374	0.831608
A49	I26	A49 Bacterial infection of unspecified site	I26 Pulmonary embolism	1186	5399	73	12	4.67756	2.88658e-15	Infectious	Cardiovascular	0	28	33	0.982792	0.825409
I26	J69	I26 Pulmonary embolism	J69 Pneumonitis due to solids and liquids	5399	1154	91	14	5.99261	3.21965e-15	Cardiovascular	Respiratory	0	55	22	0.0292868	1
C16	I26	C16 Malignant neoplasm of stomach	I26 Pulmonary embolism	854	5399	72	17	6.40701	2.44249e-15	Neoplasm	Cardiovascular	0	44	11	0.0381846	1
I07	I26	I07 Rheumatic tricuspid valve diseases	I26 Pulmonary embolism	585	5399	76	26	9.87276	0	Cardiovascular	Cardiovascular	0	15	35	1	0.788904
I26	J95	I26 Pulmonary embolism	J95 Postprocedural respiratory disorders, not elsewhere classified	5399	559	39	7	5.30192	0	Cardiovascular	Respiratory	0	14	18	0.973374	0.738801
I26	K59	I26 Pulmonary embolism	K59 Other functional intestinal disorders	5399	17737	629	79	2.69495	2.77556e-14	Cardiovascular	Gastrointestinal	0	273	277	0.999602	0.998792
D68	I26	D68 Other coagulation defects	I26 Pulmonary embolism	1412	5399	182	30	9.79529	0	Hematological	Cardiovascular	0	32	120	1	1.027e-05
I26	J86;J93	I26 Pulmonary embolism	J86 Pyothorax;J93 Pneumothorax	5399	1710	114	26	5.06628	0	Cardiovascular	Respiratory	0	36	52	0.999977	0.848561
I26	I45	I26 Pulmonary embolism	I45 Other conduction disorders	5399	3645	179	70	3.73195	0	Cardiovascular	Cardiovascular	0	60	49	0.999997	1
E78	I26	E78 Disorders of lipoprotein metabolism and other lipidaemias	I26 Pulmonary embolism	53818	5399	1229	157	1.73542	0	Metabolic	Cardiovascular	1	700	372	5.9683e-07	1
E11	I26	E11 Non-insulin-dependent diabetes mellitus	I26 Pulmonary embolism	29261	5399	714	89	1.85434	2.52021e-14	Endocrine	Cardiovascular	0	368	257	0.215972	1
E66	I26	E66 Obesity	I26 Pulmonary embolism	19224	5399	574	68	2.26908	2.53131e-14	Nutritional	Cardiovascular	0	265	241	0.969875	0.99995
I26	N18	I26 Pulmonary embolism	N18 Chronic renal failure	5399	9082	400	56	3.34703	0	Cardiovascular	Urinary	0	218	126	0.0399942	1
I26	I80	I26 Pulmonary embolism	I80 Phlebitis and thrombophlebitis	5399	5499	967	475	13.3636	9.4369e-15	Cardiovascular	Cardiovascular	0	231	261	1	1
I26	I46	I26 Pulmonary embolism	I46 Cardiac arrest	5399	1626	90	45	4.20632	4.44089e-16	Cardiovascular	Cardiovascular	0	32	13	0.997917	1
I10	I26	I10 Essential (primary) hypertension	I26 Pulmonary embolism	112927	5399	2384	334	1.60431	0	Cardiovascular	Cardiovascular	1	1466	584	1.12302e-29	1
I26	J42;J44	I26 Pulmonary embolism	J42 Unspecified chronic bronchitis;J44 Other chronic obstructive pulmonary disease	5399	13595	578	90	3.23094	1.39888e-14	Cardiovascular	Respiratory	0	228	260	1	0.992973
C56	I26	C56 Malignant neoplasm of ovary	I26 Pulmonary embolism	1333	5399	110	18	6.27109	1.77636e-15	Neoplasm	Cardiovascular	0	73	19	0.000384493	1
I26	J43	I26 Pulmonary embolism	J43 Emphysema	5399	2773	195	54	5.34399	0	Cardiovascular	Respiratory	0	59	82	1	0.989155
I26	J15	I26 Pulmonary embolism	J15 Bacterial pneumonia, not elsewhere classified	5399	745	49	10	4.99828	0	Cardiovascular	Respiratory	0	23	16	0.715914	0.9953
D64	I26	D64 Other anaemias	I26 Pulmonary embolism	18059	5399	699	97	2.94147	6.75016e-14	Hematological	Cardiovascular	0	308	294	0.999265	0.999989
G91	I26	G91 Hydrocephalus	I26 Pulmonary embolism	687	5399	29	7	3.20791	1.02273e-07	Neurological	Cardiovascular	0	14	8	0.644464	0.995935
I26	M19	I26 Pulmonary embolism	M19 Other arthrosis	5399	26203	698	98	2.02435	1.14353e-14	Cardiovascular	Joint	0	277	323	1	0.977615
C34	I26	C34 Malignant neoplasm of bronchus and lung	I26 Pulmonary embolism	3381	5399	319	70	7.17012	0	Neoplasm	Cardiovascular	0	173	76	0.0726762	1
I26	I31	I26 Pulmonary embolism	I31 Other diseases of pericardium	5399	1763	111	35	4.78466	0	Cardiovascular	Cardiovascular	0	54	22	0.64781	1
I26	I51	I26 Pulmonary embolism	I51 Complications and ill-defined descriptions of heart disease	5399	7240	408	162	4.28255	1.12133e-14	Cardiovascular	Cardiovascular	0	160	86	0.999995	1
I26	K20;K21	I26 Pulmonary embolism	K20 Oesophagitis;K21 Gastro-oesophageal reflux disease	5399	44943	887	70	1.49983	2.9643e-13	Cardiovascular	Gastrointestinal	0	347	470	1	0.0403772
I26	M79	I26 Pulmonary embolism	M79 Other soft tissue disorders, not elsewhere classified	5399	18612	809	85	3.30321	1.00919e-13	Cardiovascular	Muscular	0	329	395	1	0.759011
I26	L89	I26 Pulmonary embolism	L89 Decubitus ulcer	5399	1769	146	35	6.272	0	Cardiovascular	Dermatological	0	86	25	0.0190897	1
I26	I74	I26 Pulmonary embolism	I74 Arterial embolism and thrombosis	5399	1324	90	23	5.16577	0	Cardiovascular	Cardiovascular	0	33	34	0.995977	0.992567
I26	I50	I26 Pulmonary embolism	I50 Heart failure	5399	8926	459	114	3.90784	0	Cardiovascular	Cardiovascular	0	205	140	0.990246	1
C71	I26	C71 Malignant neoplasm of brain	I26 Pulmonary embolism	721	5399	53	16	5.58626	0	Neoplasm	Cardiovascular	0	28	9	0.391923	1
I26	J84	I26 Pulmonary embolism	J84 Other interstitial pulmonary diseases	5399	1744	121	18	5.27254	0	Cardiovascular	Respiratory	0	48	55	0.991135	0.862373
I26	I95	I26 Pulmonary embolism	I95 Hypotension	5399	8464	406	77	3.64528	0	Cardiovascular	Cardiovascular	0	207	122	0.364167	1
E03	I26	E03 Other hypothyroidism	I26 Pulmonary embolism	20958	5399	428	79	1.55194	1.13798e-13	Endocrine	Cardiovascular	0	219	130	0.331795	1
I26	I82	I26 Pulmonary embolism	I82 Other venous embolism and thrombosis	5399	604	88	23	11.072	0	Cardiovascular	Cardiovascular	0	38	27	0.91728	0.999921
E27	I26	E27 Other disorders of adrenal gland	I26 Pulmonary embolism	750	5399	42	10	4.25568	2.93099e-14	Endocrine	Cardiovascular	0	15	17	0.978221	0.917925
I26	K57	I26 Pulmonary embolism	K57 Diverticular disease of intestine	5399	41136	838	57	1.54811	1.39666e-13	Cardiovascular	Gastrointestinal	0	350	431	0.999999	0.213454
B96	I26	B96 Other bacterial agents as the cause of diseases classified to other chapters	I26 Pulmonary embolism	13036	5399	558	80	3.2529	6.68354e-14	Infectious	Cardiovascular	0	247	231	0.99706	0.999981
I26	J45	I26 Pulmonary embolism	J45 Asthma	5399	37337	799	120	1.62625	0	Cardiovascular	Respiratory	-1	192	487	1	3.20958e-10
I26	J98	I26 Pulmonary embolism	J98 Other respiratory disorders	5399	5690	534	209	7.13197	0	Cardiovascular	Respiratory	0	193	132	1	1
I26	N17	I26 Pulmonary embolism	N17 Acute renal failure	5399	9312	584	105	4.76596	2.70894e-14	Cardiovascular	Urinary	0	301	178	0.240899	1
F17	I26	F17 Mental and behavioural disorders due to use of tobacco	I26 Pulmonary embolism	18179	5399	439	62	1.83517	2.80886e-14	Psychiatric	Cardiovascular	0	202	175	0.957177	0.999992
E87	I26	E87 Other disorders of fluid, electrolyte and acid-base balance	I26 Pulmonary embolism	9766	5399	581	124	4.52106	0	Metabolic	Cardiovascular	0	161	296	1	0.339137
A41	I26	A41 Other septicaemia	I26 Pulmonary embolism	6601	5399	462	80	5.31879	0	Infectious	Cardiovascular	0	166	216	1	0.925424
I26	N19	I26 Pulmonary embolism	N19 Unspecified renal failure	5399	2053	136	21	5.0342	0	Cardiovascular	Urinary	0	60	55	0.927682	0.98987
C25	I26	C25 Malignant neoplasm of pancreas	I26 Pulmonary embolism	971	5399	120	37	9.39167	0	Neoplasm	Cardiovascular	0	63	20	0.32413	1
D73	I26	D73 Diseases of spleen	I26 Pulmonary embolism	777	5399	77	21	7.53096	1.88738e-15	Hematological	Cardiovascular	0	36	20	0.752809	0.999995
I26	N39	I26 Pulmonary embolism	N39 Other disorders of urinary system	5399	27390	860	83	2.38609	1.19904e-14	Cardiovascular	Urinary	0	368	409	0.99999	0.928737
F32	I26	F32 Depressive episode	I26 Pulmonary embolism	18765	5399	486	63	1.9682	1.02474e-13	Psychiatric	Cardiovascular	0	230	193	0.889684	0.999998
I26	M17	I26 Pulmonary embolism	M17 Gonarthrosis [arthrosis of knee]	5399	29081	617	58	1.61234	6.59472e-14	Cardiovascular	Joint	-1	189	370	1	4.17306e-07
D50	I26	D50 Iron deficiency anaemia	I26 Pulmonary embolism	13019	5399	417	55	2.4341	8.16014e-14	Hematological	Cardiovascular	0	170	192	0.999936	0.952101
I26	J22	I26 Pulmonary embolism	J22 Unspecified acute lower respiratory infection	5399	11590	759	163	4.97667	1.95399e-14	Cardiovascular	Respiratory	0	304	292	1	1
I25	I26	I25 Chronic ischaemic heart disease	I26 Pulmonary embolism	36556	5399	848	123	1.76286	1.7264e-13	Cardiovascular	Cardiovascular	0	430	295	0.352823	1
C80	I26	C80 Malignant neoplasm without specification of site	I26 Pulmonary embolism	1877	5399	212	41	8.58326	0	Neoplasm	Cardiovascular	0	118	53	0.0569876	1
C22	I26	C22 Malignant neoplasm of liver and intrahepatic bile ducts	I26 Pulmonary embolism	578	5399	52	9	6.83685	0	Neoplasm	Cardiovascular	0	24	19	0.755772	0.981758
D70	I26	D70 Agranulocytosis	I26 Pulmonary embolism	4914	5399	332	50	5.13433	2.85327e-14	Hematological	Cardiovascular	0	150	132	0.965018	0.999928
I26	J96	I26 Pulmonary embolism	J96 Respiratory failure, not elsewhere classified	5399	3669	374	122	7.74648	1.06581e-14	Cardiovascular	Respiratory	0	156	96	0.999452	1
I26	I89	I26 Pulmonary embolism	I89 Other non-infective disorders of lymphatic vessels and lymph nodes	5399	1134	88	19	5.89726	0	Cardiovascular	Cardiovascular	0	40	29	0.8313	0.999577
E88	J18	E88 Other metabolic disorders	J18 Pneumonia, organism unspecified	599	14881	189	54	8.69955	0	Metabolic	Respiratory	0	55	80	1	0.985586
E88	J90;J92;J94	E88 Other metabolic disorders	J90 Pleural effusion, not elsewhere classified;J92 Pleural plaque;J94 Other pleural conditions	599	9527	161	47	11.5754	2.55351e-15	Metabolic	Respiratory	0	50	64	1	0.996409
E88	I48	E88 Other metabolic disorders	I48 Atrial fibrillation and flutter	599	22139	114	24	3.52707	0	Metabolic	Cardiovascular	0	32	58	0.999999	0.462717
E88	M13	E88 Other metabolic disorders	M13 Other arthritis	599	19151	76	8	2.71825	5.34017e-14	Metabolic	Joint	0	20	48	0.999993	0.0143133
E88	J47	E88 Other metabolic disorders	J47 Bronchiectasis	599	3155	31	6	6.73023	8.88178e-16	Metabolic	Respiratory	0	9	16	0.994663	0.5
E88	K76	E88 Other metabolic disorders	K76 Other diseases of liver	599	5828	92	28	10.8127	2.10942e-15	Metabolic	Hepatobiliary pancreas	0	17	47	1	0.45852
E88	M62	E88 Other metabolic disorders	M62 Other disorders of muscle	599	1390	15	6	7.39169	4.68573e-09	Metabolic	Muscular	0	1	8	0.999969	0.5
E83	E88	E83 Disorders of mineral metabolism	E88 Other metabolic disorders	3672	599	82	30	15.296	0	Metabolic	Metabolic	0	34	18	0.951485	1
E88	F41	E88 Other metabolic disorders	F41 Other anxiety disorders	599	10708	45	6	2.87853	1.10348e-09	Metabolic	Psychiatric	0	14	25	0.996696	0.275742
E88	J69	E88 Other metabolic disorders	J69 Pneumonitis due to solids and liquids	599	1154	22	7	13.0582	0	Metabolic	Respiratory	0	5	10	0.997828	0.738266
B37	E88	B37 Candidiasis	E88 Other metabolic disorders	3662	599	62	12	11.5969	0	Infectious	Metabolic	0	28	22	0.812924	0.992433
E88	M10	E88 Other metabolic disorders	M10 Gout	599	5405	28	6	3.54838	2.21045e-08	Metabolic	Joint	0	8	14	0.99373	0.574723
E10	E88	E10 Insulin-dependent diabetes mellitus	E88 Other metabolic disorders	4108	599	30	6	5.00217	2.52998e-12	Immunological	Metabolic	0	16	8	0.427768	0.997389
E88	K59	E88 Other metabolic disorders	K59 Other functional intestinal disorders	599	17737	118	12	4.5569	0	Metabolic	Gastrointestinal	0	36	70	0.999994	0.0263742
E88	K63	E88 Other metabolic disorders	K63 Other diseases of intestine	599	22181	70	9	2.16164	6.92487e-09	Metabolic	Gastrointestinal	0	22	39	0.999453	0.201482
E78	E88	E78 Disorders of lipoprotein metabolism and other lipidaemias	E88 Other metabolic disorders	53818	599	158	23	2.01093	3.55271e-15	Metabolic	Metabolic	0	106	29	1.04349e-05	1
E11	E88	E11 Non-insulin-dependent diabetes mellitus	E88 Other metabolic disorders	29261	599	120	16	2.80905	1.44329e-15	Endocrine	Metabolic	1	86	18	1.13763e-06	1
A40	E88	A40 Streptococcal septicaemia	E88 Other metabolic disorders	411	599	10	7	16.6658	9.67462e-10	Infectious	Metabolic	0	1	2	0.999023	0.989258
B95	E88	B95 Streptococcus and staphylococcus as the cause of diseases classified to other chapters	E88 Other metabolic disorders	6041	599	85	23	9.63779	0	Infectious	Metabolic	0	41	21	0.667677	0.999999
E66	E88	E66 Obesity	E88 Other metabolic disorders	19224	599	64	13	2.28036	4.29531e-09	Nutritional	Metabolic	0	35	16	0.266154	0.999988
E88	M25	E88 Other metabolic disorders	M25 Other joint disorders, not elsewhere classified	599	19071	65	7	2.33457	1.35672e-09	Metabolic	Joint	0	15	43	0.999998	0.00625127
E88	N18	E88 Other metabolic disorders	N18 Chronic renal failure	599	9082	92	13	6.93863	0	Metabolic	Urinary	0	41	38	0.874339	0.96212
E88	I80	E88 Other metabolic disorders	I80 Phlebitis and thrombophlebitis	599	5499	42	6	5.23158	1.88738e-15	Metabolic	Cardiovascular	0	10	26	0.999864	0.0820747
E88	I10	E88 Other metabolic disorders	I10 Essential (primary) hypertension	599	112927	315	35	1.91065	7.43849e-15	Metabolic	Cardiovascular	-1	56	224	1	2.1486e-14
C82;C83;C85	E88	C82 Follicular [nodular] non-Hodgkin's lymphoma;C83 Diffuse non-Hodgkin's lymphoma;C85 Other and unspecified types of non-Hodgkin's lymphoma	E88 Other metabolic disorders	2506	599	37	6	10.1132	0	Neoplasm	Metabolic	0	26	5	0.0100369	0.999999
E88	J42;J44	E88 Other metabolic disorders	J42 Unspecified chronic bronchitis;J44 Other chronic obstructive pulmonary disease	599	13595	105	20	5.29026	1.77636e-15	Metabolic	Respiratory	0	34	51	0.999911	0.651766
E88	K52	E88 Other metabolic disorders	K52 Other non-infective gastro-enteritis and colitis	599	21312	97	16	3.11756	0	Metabolic	Gastrointestinal	0	23	58	1	0.0335259
E86	E88	E86 Volume depletion	E88 Other metabolic disorders	4989	599	106	29	14.5532	2.22045e-16	Metabolic	Metabolic	0	44	33	0.967768	0.999972
E88	I63;I64	E88 Other metabolic disorders	I63 Cerebral infarction;I64 Stroke, not specified as haemorrhage or infarction	599	6144	28	6	3.12158	2.85934e-07	Metabolic	Cardiovascular	0	9	13	0.982151	0.714206
E88	K55	E88 Other metabolic disorders	K55 Vascular disorders of intestine	599	1631	24	7	10.0792	5.55112e-16	Metabolic	Gastrointestinal	0	6	11	0.996695	0.729372
A04	E88	A04 Other bacterial intestinal infections	E88 Other metabolic disorders	3827	599	33	8	5.9064	1.9984e-15	Infectious	Metabolic	0	16	9	0.635834	0.997724
E88	J43	E88 Other metabolic disorders	J43 Emphysema	599	2773	50	12	12.3506	0	Metabolic	Respiratory	0	17	21	0.992327	0.898681
E88	K70	E88 Other metabolic disorders	K70 Alcoholic liver disease	599	1244	28	7	15.4172	0	Metabolic	Hepatobiliary pancreas	0	4	17	0.999986	0.172464
D64	E88	D64 Other anaemias	E88 Other metabolic disorders	18059	599	164	31	6.22039	1.33227e-15	Hematological	Metabolic	0	94	39	0.0360855	1
E88	M19	E88 Other metabolic disorders	M19 Other arthrosis	599	26203	88	16	2.30038	4.32021e-12	Metabolic	Joint	0	24	48	0.999996	0.227871
E88	I20	E88 Other metabolic disorders	I20 Angina pectoris	599	25449	80	8	2.15321	7.46128e-10	Metabolic	Cardiovascular	0	23	49	0.999965	0.0283322
C92	E88	C92 Myeloid leukaemia	E88 Other metabolic disorders	664	599	22	6	22.6946	0	Neoplasm	Metabolic	0	14	2	0.143139	0.999995
E88	K56	E88 Other metabolic disorders	K56 Paralytic ileus and intestinal obstruction without hernia	599	5961	55	13	6.31991	9.99201e-16	Metabolic	Gastrointestinal	0	10	32	1	0.140305
E88	I51	E88 Other metabolic disorders	I51 Complications and ill-defined descriptions of heart disease	599	7240	52	11	4.91963	0	Metabolic	Cardiovascular	0	23	18	0.834125	0.991233
E88	K20;K21	E88 Other metabolic disorders	K20 Oesophagitis;K21 Gastro-oesophageal reflux disease	599	44943	128	9	1.95081	6.28131e-12	Metabolic	Gastrointestinal	0	36	83	1	0.000497998
E88	M79	E88 Other metabolic disorders	M79 Other soft tissue disorders, not elsewhere classified	599	18612	84	8	3.09139	0	Metabolic	Muscular	0	27	49	0.999686	0.0778282
E88	M47	E88 Other metabolic disorders	M47 Spondylosis	599	11974	53	7	3.03182	6.33349e-12	Metabolic	Spine	0	14	32	0.999866	0.0844889
E88	L89	E88 Other metabolic disorders	L89 Decubitus ulcer	599	1769	53	17	20.5218	0	Metabolic	Dermatological	0	24	12	0.794949	0.999989
E16	E88	E16 Other disorders of pancreatic internal secretion	E88 Other metabolic disorders	1640	599	27	6	11.2768	0	Endocrine	Metabolic	0	9	12	0.973881	0.778966
E88	K80	E88 Other metabolic disorders	K80 Cholelithiasis	599	19795	68	9	2.35299	4.24379e-10	Metabolic	Hepatobiliary pancreas	0	15	44	0.999999	0.0102635
E88	I50	E88 Other metabolic disorders	I50 Heart failure	599	8926	87	26	6.6762	1.88738e-15	Metabolic	Cardiovascular	0	28	33	0.999738	0.991086
E88	F05	E88 Other metabolic disorders	F05 Delirium, not induced by alcohol and other psychoactive substances	599	1557	23	10	10.1183	7.77156e-16	Metabolic	Psychiatric	0	5	8	0.9987	0.95343
E88	K91	E88 Other metabolic disorders	K91 Postprocedural disorders of digestive system, not elsewhere classified	599	2347	29	9	8.46354	2.22045e-16	Metabolic	Gastrointestinal	0	8	12	0.995935	0.867535
E88	I95	E88 Other metabolic disorders	I95 Hypotension	599	8464	103	24	8.33545	0	Metabolic	Cardiovascular	0	36	43	0.999255	0.96219
D69	E88	D69 Purpura and other haemorrhagic conditions	E88 Other metabolic disorders	2680	599	52	13	13.2903	3.33067e-16	Hematological	Metabolic	0	22	17	0.894196	0.996106
E03	E88	E03 Other hypothyroidism	E88 Other metabolic disorders	20958	599	59	8	1.92828	3.37132e-06	Endocrine	Metabolic	0	37	14	0.0337223	0.99999
E88	L03	E88 Other metabolic disorders	L03 Cellulitis	599	10516	86	20	5.60164	0	Metabolic	Dermatological	0	19	47	1	0.225274
D17	E88	D17 Benign lipomatous neoplasm	E88 Other metabolic disorders	8865	599	33	6	2.54978	2.19123e-06	Neoplasm	Metabolic	0	19	8	0.243425	0.999341
E88	K57	E88 Other metabolic disorders	K57 Diverticular disease of intestine	599	41136	107	6	1.78168	3.03163e-08	Metabolic	Gastrointestinal	0	32	69	0.999992	0.00176464
B96	E88	B96 Other bacterial agents as the cause of diseases classified to other chapters	E88 Other metabolic disorders	13036	599	124	28	6.51545	0	Infectious	Metabolic	0	49	47	0.992508	0.997419
E88	M81	E88 Other metabolic disorders	M81 Osteoporosis without pathological fracture	599	9918	58	7	4.00563	4.44089e-16	Metabolic	Bone	0	17	34	0.999569	0.118524
E88	J13	E88 Other metabolic disorders	J13 Pneumonia due to Streptococcus pneumoniae	599	422	11	5	17.8545	6.92099e-11	Metabolic	Respiratory	0	2	4	0.994141	0.886719
E88	M54	E88 Other metabolic disorders	M54 Dorsalgia	599	21562	90	11	2.85904	0	Metabolic	Spine	0	29	50	0.999781	0.171417
E88	J98	E88 Other metabolic disorders	J98 Other respiratory disorders	599	5690	77	16	9.26927	0	Metabolic	Respiratory	0	29	32	0.988983	0.944992
E88	N17	E88 Other metabolic disorders	N17 Acute renal failure	599	9312	196	63	14.4172	0	Metabolic	Urinary	0	52	81	1	0.993889
E88	I44	E88 Other metabolic disorders	I44 Atrioventricular and left bundle-branch block	599	6063	39	7	4.406	7.82707e-14	Metabolic	Cardiovascular	0	9	23	0.999853	0.168392
E87	E88	E87 Other disorders of fluid, electrolyte and acid-base balance	E88 Other metabolic disorders	9766	599	201	86	14.0976	0	Metabolic	Metabolic	0	69	46	0.999997	1
A41	E88	A41 Other septicaemia	E88 Other metabolic disorders	6601	599	127	39	13.1784	0	Infectious	Metabolic	0	50	38	0.99367	0.999999
E88	N19	E88 Other metabolic disorders	N19 Unspecified renal failure	599	2053	35	8	11.6774	1.11022e-16	Metabolic	Urinary	0	14	13	0.912267	0.955234
E88	K72	E88 Other metabolic disorders	K72 Hepatic failure, not elsewhere classified	599	585	23	8	26.9302	0	Metabolic	Hepatobiliary pancreas	0	8	7	0.95343	0.982655
E88	K74	E88 Other metabolic disorders	K74 Fibrosis and cirrhosis of liver	599	1364	47	9	23.6021	0	Metabolic	Hepatobiliary pancreas	0	13	25	0.999456	0.385433
E88	K75	E88 Other metabolic disorders	K75 Other inflammatory liver diseases	599	1092	22	7	13.7996	2.22045e-16	Metabolic	Hepatobiliary pancreas	0	5	10	0.997828	0.738266
E88	N39	E88 Other metabolic disorders	N39 Other disorders of urinary system	599	27390	156	19	3.90121	5.55112e-16	Metabolic	Urinary	0	50	87	0.999998	0.0866453
E88	F32	E88 Other metabolic disorders	F32 Depressive episode	599	18765	86	15	3.13919	2.33147e-15	Metabolic	Psychiatric	0	27	44	0.999842	0.457106
D50	E88	D50 Iron deficiency anaemia	E88 Other metabolic disorders	13019	599	79	11	4.15639	0	Hematological	Metabolic	0	47	21	0.0573302	0.999994
E88	J22	E88 Other metabolic disorders	J22 Unspecified acute lower respiratory infection	599	11590	106	10	6.26455	2.66454e-15	Metabolic	Respiratory	0	29	67	0.999999	0.0042085
E88	I25	E88 Other metabolic disorders	I25 Chronic ischaemic heart disease	599	36556	112	19	2.09859	1.80589e-12	Metabolic	Cardiovascular	0	31	62	1	0.149296
A09	E88	A09 Diarrhoea and gastro-enteritis of presumed infectious origin	E88 Other metabolic disorders	10766	599	112	19	7.12576	1.11022e-16	Infectious	Metabolic	0	49	44	0.921967	0.991117
D70	E88	D70 Agranulocytosis	E88 Other metabolic disorders	4914	599	70	19	9.75731	0	Hematological	Metabolic	0	32	19	0.798518	0.999971
E88	J96	E88 Other metabolic disorders	J96 Respiratory failure, not elsewhere classified	599	3669	84	39	15.6819	1.11022e-16	Metabolic	Respiratory	0	25	20	0.999946	1
E88	K29	E88 Other metabolic disorders	K29 Gastritis and duodenitis	599	42719	151	13	2.42116	0	Metabolic	Gastrointestinal	0	36	102	1	9.64366e-06
E88	K92	E88 Other metabolic disorders	K92 Other diseases of digestive system	599	14676	81	8	3.78046	0	Metabolic	Gastrointestinal	0	31	42	0.987173	0.412157
H20	M13	H20 Iridocyclitis	M13 Other arthritis	575	19151	82	22	3.05526	0	Ophthalmological	Joint	0	37	23	0.839853	0.999984
H20	H25	H20 Iridocyclitis	H25 Senile cataract	575	15015	163	75	7.7462	1.11022e-15	Ophthalmological	Ophthalmological	0	37	51	1	1
H20	H40	H20 Iridocyclitis	H40 Glaucoma	575	7512	183	117	17.3829	6.66134e-16	Ophthalmological	Ophthalmological	0	29	37	1	1
H20	H26	H20 Iridocyclitis	H26 Other cataract	575	23683	254	103	7.65285	0	Ophthalmological	Ophthalmological	0	70	81	1	1
H20	H57	H20 Iridocyclitis	H57 Other disorders of eye and adnexa	575	747	20	9	19.1045	0	Ophthalmological	Ophthalmological	0	5	6	0.994091	0.979305
E11	H20	E11 Non-insulin-dependent diabetes mellitus	H20 Iridocyclitis	29261	575	75	11	1.82894	1.23188e-06	Endocrine	Ophthalmological	0	31	33	0.947329	0.875977
H20	H35	H20 Iridocyclitis	H35 Other retinal disorders	575	5836	101	46	12.349	0	Ophthalmological	Ophthalmological	0	23	32	1	0.999935
H04	H20	H04 Disorders of lachrymal system	H20 Iridocyclitis	3248	575	19	7	4.17411	3.58196e-07	Ophthalmological	Ophthalmological	0	5	7	0.990395	0.916466
H20	I10	H20 Iridocyclitis	I10 Essential (primary) hypertension	575	112927	251	40	1.586	6.77902e-12	Ophthalmological	Cardiovascular	0	93	118	0.999986	0.843732
H20	M45	H20 Iridocyclitis	M45 Ankylosing spondylitis	575	886	39	10	31.4092	1.11022e-16	Ophthalmological	Immunological	0	8	21	0.999965	0.374629
H02	H20	H02 Other disorders of eyelid	H20 Iridocyclitis	7957	575	38	8	3.40769	2.40675e-10	Ophthalmological	Ophthalmological	0	9	21	0.999764	0.313551
H20	H21	H20 Iridocyclitis	H21 Other disorders of iris and ciliary body	575	531	52	34	69.8771	0	Ophthalmological	Ophthalmological	0	12	6	0.999982	1
H20	M19	H20 Iridocyclitis	M19 Other arthrosis	575	26203	78	7	2.12408	2.13637e-09	Ophthalmological	Joint	0	45	26	0.106341	0.998984
H20	H53	H20 Iridocyclitis	H53 Visual disturbances	575	4644	30	7	4.60952	1.79972e-11	Ophthalmological	Ophthalmological	0	10	13	0.978613	0.819203
H20	M06	H20 Iridocyclitis	M06 Other rheumatoid arthritis	575	6587	38	7	4.11644	1.17273e-12	Ophthalmological	Immunological	0	18	13	0.686449	0.983224
H20	H33	H20 Iridocyclitis	H33 Retinal detachments and breaks	575	4422	52	19	8.39094	0	Ophthalmological	Ophthalmological	0	11	22	0.999995	0.894196
H20	H43	H20 Iridocyclitis	H43 Disorders of vitreous body	575	2086	56	28	19.1558	0	Ophthalmological	Ophthalmological	0	20	8	0.988879	1
D86	H20	D86 Sarcoidosis	H20 Iridocyclitis	856	575	28	12	23.3405	0	Immunological	Ophthalmological	0	8	8	0.99373	0.99373
H20	H44	H20 Iridocyclitis	H44 Disorders of globe	575	638	28	13	31.3158	0	Ophthalmological	Ophthalmological	0	13	2	0.714206	1
H18	H20	H18 Other disorders of cornea	H20 Iridocyclitis	1080	575	53	24	35.017	1.11022e-16	Ophthalmological	Ophthalmological	0	7	22	1	0.915511
H20	H52	H20 Iridocyclitis	H52 Disorders of refraction and accommodation	575	2981	38	18	9.09595	0	Ophthalmological	Ophthalmological	0	3	17	1	0.791154
D35	J18	D35 Benign neoplasm of other and unspecified endocrine glands	J18 Pneumonia, organism unspecified	1360	14881	112	16	2.2706	1.60982e-14	Neoplasm	Respiratory	0	60	36	0.254257	0.999955
D35	M13	D35 Benign neoplasm of other and unspecified endocrine glands	M13 Other arthritis	1360	19151	122	21	1.92187	4.67567e-11	Neoplasm	Joint	0	56	45	0.840346	0.998669
D35	E83	D35 Benign neoplasm of other and unspecified endocrine glands	E83 Disorders of mineral metabolism	1360	3672	163	43	13.3918	0	Neoplasm	Metabolic	0	30	90	1	0.104998
D35	E21	D35 Benign neoplasm of other and unspecified endocrine glands	E21 Hyperparathyroidism and other disorders of parathyroid gland	1360	1261	347	211	83.0175	3.33067e-16	Neoplasm	Endocrine	0	38	98	1	1
D35	E78	D35 Benign neoplasm of other and unspecified endocrine glands	E78 Disorders of lipoprotein metabolism and other lipidaemias	1360	53818	357	63	2.00122	8.12683e-14	Neoplasm	Metabolic	0	128	166	1	0.915644
D35	E11	D35 Benign neoplasm of other and unspecified endocrine glands	E11 Non-insulin-dependent diabetes mellitus	1360	29261	210	30	2.16514	5.32907e-15	Neoplasm	Endocrine	0	74	106	0.999994	0.472503
D35	E66	D35 Benign neoplasm of other and unspecified endocrine glands	E66 Obesity	1360	19224	156	24	2.44814	2.33147e-14	Neoplasm	Nutritional	0	68	64	0.953812	0.990027
D35	E22	D35 Benign neoplasm of other and unspecified endocrine glands	E22 Hyperfunction of pituitary gland	1360	493	103	29	63.0297	1.11022e-16	Neoplasm	Endocrine	0	31	43	0.999986	0.96219
D35	I10	D35 Benign neoplasm of other and unspecified endocrine glands	I10 Essential (primary) hypertension	1360	112927	735	139	1.96356	1.45439e-14	Neoplasm	Cardiovascular	0	191	405	1	0.00315201
D35	M19	D35 Benign neoplasm of other and unspecified endocrine glands	M19 Other arthrosis	1360	26203	196	39	2.25663	2.38698e-14	Neoplasm	Joint	0	82	75	0.990906	0.999627
D35	H53	D35 Benign neoplasm of other and unspecified endocrine glands	H53 Visual disturbances	1360	4644	68	20	4.41745	3.66374e-15	Neoplasm	Ophthalmological	0	26	22	0.98077	0.998907
D35	E04	D35 Benign neoplasm of other and unspecified endocrine glands	E04 Other non-toxic goitre	1360	2466	46	23	5.62756	0	Neoplasm	Endocrine	0	7	16	1	0.987052
D35	K20;K21	D35 Benign neoplasm of other and unspecified endocrine glands	K20 Oesophagitis;K21 Gastro-oesophageal reflux disease	1360	44943	215	24	1.44322	2.25235e-07	Neoplasm	Gastrointestinal	0	86	105	0.998695	0.658753
D35	K80	D35 Benign neoplasm of other and unspecified endocrine glands	K80 Cholelithiasis	1360	19795	132	17	2.01175	4.15112e-13	Neoplasm	Hepatobiliary pancreas	0	44	71	0.999962	0.216769
D35	E03	D35 Benign neoplasm of other and unspecified endocrine glands	E03 Other hypothyroidism	1360	20958	238	46	3.42596	0	Neoplasm	Endocrine	0	98	94	0.997397	0.999546
D35	K57	D35 Benign neoplasm of other and unspecified endocrine glands	K57 Diverticular disease of intestine	1360	41136	203	15	1.48878	6.00108e-08	Neoplasm	Gastrointestinal	0	93	95	0.896824	0.837096
D35	M81	D35 Benign neoplasm of other and unspecified endocrine glands	M81 Osteoporosis without pathological fracture	1360	9918	151	53	4.59312	0	Neoplasm	Bone	0	59	39	0.997259	1
D35	E23	D35 Benign neoplasm of other and unspecified endocrine glands	E23 Hypofunction and other disorders of pituitary gland	1360	598	171	28	86.2681	4.44089e-16	Neoplasm	Endocrine	0	91	52	0.222266	1
D35	F17	D35 Benign neoplasm of other and unspecified endocrine glands	F17 Mental and behavioural disorders due to use of tobacco	1360	18179	118	17	1.95825	3.19604e-11	Neoplasm	Psychiatric	0	59	42	0.536648	0.999411
D35	E87	D35 Benign neoplasm of other and unspecified endocrine glands	E87 Other disorders of fluid, electrolyte and acid-base balance	1360	9766	129	24	3.985	0	Neoplasm	Metabolic	0	64	41	0.569845	0.99999
D35	E55	D35 Benign neoplasm of other and unspecified endocrine glands	E55 Vitamin D deficiency	1360	1386	43	14	9.35967	1.11022e-16	Neoplasm	Nutritional	0	17	12	0.936855	0.999043
D35	F32	D35 Benign neoplasm of other and unspecified endocrine glands	F32 Depressive episode	1360	18765	122	20	1.9614	1.37041e-11	Neoplasm	Psychiatric	0	56	46	0.840346	0.9976
D35	E05	D35 Benign neoplasm of other and unspecified endocrine glands	E05 Thyrotoxicosis [hyperthyroidism]	1360	2771	51	14	5.5525	0	Neoplasm	Endocrine	0	15	22	0.999115	0.868781
M13	M24	M13 Other arthritis	M24 Other specific joint derangements	19151	3692	457	75	2.6519	6.95e-14	Joint	Joint	0	152	230	1	0.462738
M24	M67	M24 Other specific joint derangements	M67 Other disorders of synovium and tendon	3692	5289	200	74	4.20232	0	Joint	Muscular	0	54	72	1	0.999975
M24	M76	M24 Other specific joint derangements	M76 Enthesopathies of lower limb, excluding foot	3692	652	38	11	6.47692	0	Joint	Muscular	0	10	17	0.999171	0.791154
M24	M62	M24 Other specific joint derangements	M62 Other disorders of muscle	3692	1390	50	16	3.99749	0	Joint	Muscular	0	14	20	0.999532	0.94054
M24	M77	M24 Other specific joint derangements	M77 Other enthesopathies	3692	2408	126	30	5.81496	0	Joint	Muscular	0	38	58	0.999998	0.836439
M24	M84;M94	M24 Other specific joint derangements	M84 Disorders of continuity of bone;M94 Other disorders of cartilage	3692	3209	185	65	6.4067	0	Joint	Bone	0	47	73	1	0.998417
L84	M24	L84 Corns and callosities	M24 Other specific joint derangements	415	3692	16	8	4.28454	2.08425e-06	Dermatological	Joint	0	4	4	0.989365	0.989365
M21	M24	M21 Other acquired deformities of limbs	M24 Other specific joint derangements	2682	3692	155	39	6.42252	2.22045e-16	Joint	Joint	0	41	75	1	0.685001
E78	M24	E78 Disorders of lipoprotein metabolism and other lipidaemias	M24 Other specific joint derangements	53818	3692	624	70	1.28851	6.72416e-10	Metabolic	Joint	0	257	297	0.999996	0.892712
E66	M24	E66 Obesity	M24 Other specific joint derangements	19224	3692	426	127	2.46262	7.9714e-14	Nutritional	Joint	0	87	212	1	0.557772
M24	M25	M24 Other specific joint derangements	M25 Other joint disorders, not elsewhere classified	3692	19071	975	301	5.68151	6.39488e-14	Joint	Joint	0	291	383	1	1
I10	M24	I10 Essential (primary) hypertension	M24 Other specific joint derangements	112927	3692	1284	238	1.26357	3.75255e-14	Cardiovascular	Joint	0	574	472	0.999935	1
M24	M75	M24 Other specific joint derangements	M75 Shoulder lesions	3692	13064	565	227	4.80623	0	Joint	Muscular	0	168	170	1	1
M22;M23	M24	M22 Disorders of patella;M23 Internal derangement of knee	M24 Other specific joint derangements	20788	3692	1077	629	5.75752	0	Joint	Joint	0	279	169	1	1
M15	M24	M15 Polyarthrosis	M24 Other specific joint derangements	6515	3692	236	50	4.02559	1.57652e-14	Joint	Joint	0	70	116	1	0.627549
M16	M24	M16 Coxarthrosis [arthrosis of hip]	M24 Other specific joint derangements	16956	3692	485	162	3.17871	8.57092e-14	Joint	Joint	0	159	164	1	1
M19	M24	M19 Other arthrosis	M24 Other specific joint derangements	26203	3692	986	363	4.18175	5.30687e-14	Joint	Joint	0	264	359	1	1
M24	M65	M24 Other specific joint derangements	M65 Synovitis and tenosynovitis	3692	7478	455	236	6.76174	1.63203e-14	Joint	Muscular	0	108	111	1	1
M06	M24	M06 Other rheumatoid arthritis	M24 Other specific joint derangements	6587	3692	162	52	2.73313	0	Immunological	Joint	0	53	57	0.999997	0.999947
K20;K21	M24	K20 Oesophagitis;K21 Gastro-oesophageal reflux disease	M24 Other specific joint derangements	44943	3692	608	46	1.5034	0	Gastrointestinal	Joint	0	264	298	0.999498	0.700961
M24	M47	M24 Other specific joint derangements	M47 Spondylosis	3692	11974	327	54	3.03488	0	Joint	Spine	0	171	102	0.219429	1
M20	M24	M20 Acquired deformities of fingers and toes	M24 Other specific joint derangements	13014	3692	383	142	3.27055	2.88658e-14	Joint	Joint	0	160	81	0.999476	1
M24	M96	M24 Other specific joint derangements	M96 Postprocedural musculoskeletal disorders, not elsewhere classified	3692	673	44	7	7.26558	3.33067e-16	Joint	Bone	0	22	15	0.559802	0.988686
E03	M24	E03 Other hypothyroidism	M24 Other specific joint derangements	20958	3692	268	53	1.42108	3.08361e-08	Endocrine	Joint	0	127	88	0.820225	1
M24	M89	M24 Other specific joint derangements	M89 Other disorders of bone	3692	2134	147	42	7.65518	3.10862e-15	Joint	Bone	0	59	46	0.993461	0.999999
G56;G57	M24	G56 Mononeuropathies of upper limb;G57 Mononeuropathies of lower limb	M24 Other specific joint derangements	16551	3692	388	45	2.60519	4.57412e-14	Neurological	Joint	0	216	127	0.014453	1
J45	M24	J45 Asthma	M24 Other specific joint derangements	37337	3692	583	109	1.73525	9.52571e-14	Respiratory	Joint	0	300	174	0.253794	1
M11	M24	M11 Other crystal arthropathies	M24 Other specific joint derangements	617	3692	51	18	9.18581	3.33067e-16	Joint	Joint	0	14	19	0.999689	0.975563
F17	M24	F17 Mental and behavioural disorders due to use of tobacco	M24 Other specific joint derangements	18179	3692	255	55	1.55884	2.36255e-11	Psychiatric	Joint	0	57	143	1	0.0300383
F32	M24	F32 Depressive episode	M24 Other specific joint derangements	18765	3692	349	61	2.06685	9.65894e-14	Psychiatric	Joint	0	117	171	1	0.665728
M17	M24	M17 Gonarthrosis [arthrosis of knee]	M24 Other specific joint derangements	29081	3692	1031	358	3.93987	1.29674e-13	Joint	Joint	0	358	315	1	1
M24	M85	M24 Other specific joint derangements	M85 Other disorders of bone density and structure	3692	2101	82	28	4.33731	3.77476e-15	Joint	Bone	0	36	18	0.887878	1
C49	J90;J92;J94	C49 Malignant neoplasm of other connective and soft tissue	J90 Pleural effusion, not elsewhere classified;J92 Pleural plaque;J94 Other pleural conditions	423	9527	48	8	4.88696	3.33067e-16	Neoplasm	Respiratory	0	29	11	0.0967063	0.999969
C49	K59	C49 Malignant neoplasm of other connective and soft tissue	K59 Other functional intestinal disorders	423	17737	45	5	2.46086	9.8298e-08	Neoplasm	Gastrointestinal	0	28	12	0.0675782	0.999588
C49	M88	C49 Malignant neoplasm of other connective and soft tissue	M88 Paget's disease of bone [osteitis deformans]	423	416	10	10	23.3163	3.93173e-11	Neoplasm	Bone	0	0	0	1	1
I42	J18	I42 Cardiomyopathy	J18 Pneumonia, organism unspecified	1969	14881	309	48	4.32688	0	Cardiovascular	Respiratory	0	138	123	0.973543	0.99987
D72	J18	D72 Other disorders of white blood cells	J18 Pneumonia, organism unspecified	522	14881	101	18	5.33474	0	Hematological	Respiratory	0	48	35	0.724646	0.999334
J18	J90;J92;J94	J18 Pneumonia, organism unspecified	J90 Pleural effusion, not elsewhere classified;J92 Pleural plaque;J94 Other pleural conditions	14881	9527	3651	1813	10.5662	0	Respiratory	Respiratory	0	877	961	1	1
I48	J18	I48 Atrial fibrillation and flutter	J18 Pneumonia, organism unspecified	22139	14881	3198	879	3.98274	3.14193e-14	Cardiovascular	Respiratory	0	1547	772	0.968334	1
J18	K86	J18 Pneumonia, organism unspecified	K86 Other diseases of pancreas	14881	1839	328	47	4.91761	4.55191e-15	Respiratory	Hepatobiliary pancreas	0	119	162	1	0.608731
C18	J18	C18 Malignant neoplasm of colon	J18 Pneumonia, organism unspecified	4317	14881	408	56	2.60579	8.9595e-14	Neoplasm	Respiratory	1	293	59	2.58316e-19	1
J18	N99	J18 Pneumonia, organism unspecified	N99 Postprocedural disorders of genito-urinary system, not elsewhere classified	14881	1567	135	16	2.37535	0	Respiratory	Female genital organs	0	42	77	0.999997	0.0605069
I27	J18	I27 Other pulmonary heart diseases	J18 Pneumonia, organism unspecified	1452	14881	506	101	9.60829	0	Cardiovascular	Respiratory	0	172	233	1	0.965876
J18	M13	J18 Pneumonia, organism unspecified	M13 Other arthritis	14881	19151	1452	154	2.09044	0	Respiratory	Joint	-1	459	839	1	1.64636e-09
F06	J18	F06 Other mental disorders due to brain damage and dysfunction and to physical disease	J18 Pneumonia, organism unspecified	463	14881	98	15	5.83589	4.996e-15	Psychiatric	Respiratory	0	39	44	0.98332	0.866797
J18	J47	J18 Pneumonia, organism unspecified	J47 Bronchiectasis	14881	3155	959	232	8.38072	8.21565e-15	Respiratory	Respiratory	0	391	336	1	1
I05	J18	I05 Rheumatic mitral valve diseases	J18 Pneumonia, organism unspecified	489	14881	82	13	4.62346	0	Cardiovascular	Respiratory	0	50	19	0.0299042	1
A08	J18	A08 Viral and other specified intestinal infections	J18 Pneumonia, organism unspecified	1314	14881	222	23	4.65822	2.77556e-15	Infectious	Respiratory	0	119	80	0.157031	0.99999
J18	K76	J18 Pneumonia, organism unspecified	K76 Other diseases of liver	14881	5828	864	159	4.08749	0	Respiratory	Hepatobiliary pancreas	0	275	430	1	0.567529
J18	J81	J18 Pneumonia, organism unspecified	J81 Pulmonary oedema	14881	769	299	111	10.7203	0	Respiratory	Respiratory	0	99	89	1	1
J18	M90	J18 Pneumonia, organism unspecified	M90 Osteopathies in diseases classified elsewhere	14881	517	139	24	7.41287	0	Respiratory	Bone	0	43	72	0.999998	0.36727
D51	J18	D51 Vitamin B12 deficiency anaemia	J18 Pneumonia, organism unspecified	1328	14881	137	17	2.84436	0	Hematological	Respiratory	0	72	48	0.304192	0.99985
J18	M86	J18 Pneumonia, organism unspecified	M86 Osteomyelitis	14881	825	151	11	5.04644	0	Respiratory	Bone	0	62	78	0.988812	0.372457
G47	J18	G47 Sleep disorders	J18 Pneumonia, organism unspecified	8004	14881	796	82	2.742	1.61648e-13	Neurological	Respiratory	0	427	287	0.0216417	1
I71	J18	I71 Aortic aneurysm and dissection	J18 Pneumonia, organism unspecified	2176	14881	370	75	4.68819	0	Cardiovascular	Respiratory	0	194	101	0.188417	1
J18	M62	J18 Pneumonia, organism unspecified	M62 Other disorders of muscle	14881	1390	180	27	3.57042	1.40998e-14	Respiratory	Muscular	0	60	93	0.999998	0.35475
J18	M32	J18 Pneumonia, organism unspecified	M32 Systemic lupus erythematosus	14881	570	80	17	3.8697	0	Respiratory	Immunological	0	19	44	1	0.217021
A49	J18	A49 Bacterial infection of unspecified site	J18 Pneumonia, organism unspecified	1186	14881	331	84	7.69494	4.44089e-15	Infectious	Respiratory	0	116	131	1	0.999944
E83	J18	E83 Disorders of mineral metabolism	J18 Pneumonia, organism unspecified	3672	14881	774	155	5.81166	2.35367e-14	Metabolic	Respiratory	0	299	320	1	0.999999
F41	J18	F41 Other anxiety disorders	J18 Pneumonia, organism unspecified	10708	14881	1003	153	2.58258	0	Psychiatric	Respiratory	0	444	406	0.999877	1
G82	J18	G82 Paraplegia and tetraplegia	J18 Pneumonia, organism unspecified	456	14881	104	13	6.28826	0	Neurological	Respiratory	0	62	29	0.0309632	0.999999
I73	J18	I73 Other peripheral vascular diseases	J18 Pneumonia, organism unspecified	5702	14881	930	106	4.49695	0	Cardiovascular	Respiratory	1	540	284	4.8901e-07	1
J18	J69	J18 Pneumonia, organism unspecified	J69 Pneumonitis due to solids and liquids	14881	1154	437	77	10.4409	0	Respiratory	Respiratory	0	253	107	0.000559272	1
C64	J18	C64 Malignant neoplasm of kidney, except renal pelvis	J18 Pneumonia, organism unspecified	1474	14881	201	39	3.75976	0	Neoplasm	Respiratory	0	115	47	0.0240007	1
J18	N13	J18 Pneumonia, organism unspecified	N13 Obstructive and reflux uropathy	14881	4052	463	56	3.15046	0	Respiratory	Urinary	0	171	236	1	0.355046
C16	J18	C16 Malignant neoplasm of stomach	J18 Pneumonia, organism unspecified	854	14881	166	15	5.35935	2.10942e-15	Neoplasm	Respiratory	1	126	25	7.21254e-12	1
I07	J18	I07 Rheumatic tricuspid valve diseases	J18 Pneumonia, organism unspecified	585	14881	144	37	6.78686	0	Cardiovascular	Respiratory	0	52	55	0.999707	0.998303
I67	J18	I67 Other cerebrovascular diseases	J18 Pneumonia, organism unspecified	4194	14881	779	113	5.12119	6.9833e-14	Cardiovascular	Respiratory	0	352	314	0.996784	1
B37	J18	B37 Candidiasis	J18 Pneumonia, organism unspecified	3662	14881	915	199	6.88914	0	Infectious	Respiratory	0	322	394	1	0.999989
D46	J18	D46 Myelodysplastic syndromes	J18 Pneumonia, organism unspecified	444	14881	127	16	7.88647	0	Neoplasm	Respiratory	0	79	32	0.0037598	1
E21	J18	E21 Hyperparathyroidism and other disorders of parathyroid gland	J18 Pneumonia, organism unspecified	1261	14881	150	16	3.27973	4.55191e-15	Endocrine	Respiratory	0	77	57	0.403298	0.998797
J18	M10	J18 Pneumonia, organism unspecified	M10 Gout	14881	5405	684	132	3.48917	0	Respiratory	Joint	0	232	320	1	0.957377
J18	J95	J18 Pneumonia, organism unspecified	J95 Postprocedural respiratory disorders, not elsewhere classified	14881	559	177	54	8.73019	0	Respiratory	Respiratory	0	46	77	1	0.964531
B97	J18	B97 Viral agents as the cause of diseases classified to other chapters	J18 Pneumonia, organism unspecified	776	14881	100	13	3.55304	0	Infectious	Respiratory	0	35	52	0.999105	0.382177
J18	K85	J18 Pneumonia, organism unspecified	K85 Acute pancreatitis	14881	2792	365	81	3.60445	2.37588e-14	Respiratory	Hepatobiliary pancreas	0	87	197	1	0.0713281
E10	J18	E10 Insulin-dependent diabetes mellitus	J18 Pneumonia, organism unspecified	4108	14881	568	55	3.81224	3.07532e-14	Immunological	Respiratory	1	388	125	7.80068e-19	1
J18	K59	J18 Pneumonia, organism unspecified	K59 Other functional intestinal disorders	14881	17737	2223	346	3.45558	0	Respiratory	Gastrointestinal	0	831	1046	1	0.997448
J18	L53	J18 Pneumonia, organism unspecified	L53 Other erythematous conditions	14881	816	132	21	4.46011	0	Respiratory	Dermatological	0	53	58	0.990785	0.930666
I77	J18	I77 Other disorders of arteries and arterioles	J18 Pneumonia, organism unspecified	2111	14881	351	40	4.58438	9.10383e-15	Cardiovascular	Respiratory	0	199	112	0.00698086	1
J18	K12	J18 Pneumonia, organism unspecified	K12 Stomatitis and related lesions	14881	1314	234	43	4.91001	2.77556e-15	Respiratory	Oral	0	85	106	0.99999	0.933739
I98	J18	I98 Other disorders of circulatory system in diseases classified elsewhere	J18 Pneumonia, organism unspecified	413	14881	82	8	5.47426	4.21885e-15	Cardiovascular	Respiratory	0	53	21	0.00531874	0.999998
J10	J18	J10 Influenza due to identified influenza virus	J18 Pneumonia, organism unspecified	416	14881	153	23	10.1405	2.9976e-15	Respiratory	Respiratory	0	52	78	0.999977	0.435809
C15	J18	C15 Malignant neoplasm of oesophagus	J18 Pneumonia, organism unspecified	1052	14881	259	29	6.78807	0	Neoplasm	Respiratory	1	197	33	7.32029e-18	1
D68	J18	D68 Other coagulation defects	J18 Pneumonia, organism unspecified	1412	14881	196	53	3.82722	1.44329e-14	Hematological	Respiratory	0	88	55	0.933296	1
J18	J86;J93	J18 Pneumonia, organism unspecified	J86 Pyothorax;J93 Pneumothorax	14881	1710	587	200	9.46464	7.77156e-16	Respiratory	Respiratory	0	214	173	1	1
I45	J18	I45 Other conduction disorders	J18 Pneumonia, organism unspecified	3645	14881	517	139	3.9107	6.09512e-14	Cardiovascular	Respiratory	0	209	169	0.999995	1
E89	J18	E89 Postprocedural endocrine and metabolic disorders, not elsewhere classified	J18 Pneumonia, organism unspecified	2065	14881	192	26	2.56356	1.19904e-14	Metabolic	Respiratory	0	94	72	0.640841	0.999811
E78	J18	E78 Disorders of lipoprotein metabolism and other lipidaemias	J18 Pneumonia, organism unspecified	53818	14881	4277	594	2.19116	0	Metabolic	Respiratory	1	2717	966	4.50773e-71	1
E11	J18	E11 Non-insulin-dependent diabetes mellitus	J18 Pneumonia, organism unspecified	29261	14881	2783	429	2.62232	4.96159e-13	Endocrine	Respiratory	1	1786	568	2.02157e-51	1
A40	J18	A40 Streptococcal septicaemia	J18 Pneumonia, organism unspecified	411	14881	129	56	8.65386	3.33067e-15	Infectious	Respiratory	0	41	32	0.99999	1
B95	J18	B95 Streptococcus and staphylococcus as the cause of diseases classified to other chapters	J18 Pneumonia, organism unspecified	6041	14881	1220	287	5.56818	0	Infectious	Respiratory	0	546	387	0.999891	1
G35	J18	G35 Multiple sclerosis	J18 Pneumonia, organism unspecified	1766	14881	173	18	2.70096	5.44009e-15	Neurological	Respiratory	1	136	19	8.35282e-15	1
E66	J18	E66 Obesity	J18 Pneumonia, organism unspecified	19224	14881	1555	223	2.23022	0	Nutritional	Respiratory	0	824	508	0.00980838	1
G63	J18	G63 Polyneuropathy in diseases classified elsewhere	J18 Pneumonia, organism unspecified	728	14881	156	17	5.9082	1.66533e-15	Neurological	Respiratory	0	75	64	0.712342	0.990027
I24	J18	I24 Other acute ischaemic heart diseases	J18 Pneumonia, organism unspecified	2352	14881	305	48	3.5754	0	Cardiovascular	Respiratory	0	135	122	0.980453	0.999816
E22	J18	E22 Hyperfunction of pituitary gland	J18 Pneumonia, organism unspecified	493	14881	86	18	4.80965	8.88178e-16	Endocrine	Respiratory	0	36	32	0.947387	0.993664
J18	M00	J18 Pneumonia, organism unspecified	M00 Pyogenic arthritis	14881	573	73	17	3.51261	0	Respiratory	Joint	0	26	30	0.995229	0.949678
F00;F01;F03;G30	J18	F00 Dementia in Alzheimer's disease;F01 Vascular dementia;F03 Unspecified dementia;G30 Alzheimer's disease	J18 Pneumonia, organism unspecified	2128	14881	426	117	5.5195	2.13163e-14	Neurological	Respiratory	0	157	152	1	1
G31	J18	G31 Other degenerative diseases of nervous system, not elsewhere classified	J18 Pneumonia, organism unspecified	1095	14881	264	54	6.6474	0	Neurological	Respiratory	0	101	109	0.999951	0.998131
J18	N18	J18 Pneumonia, organism unspecified	N18 Chronic renal failure	14881	9082	1689	367	5.12755	1.40554e-13	Respiratory	Urinary	0	650	672	1	1
H49	J18	H49 Paralytic strabismus	J18 Pneumonia, organism unspecified	423	14881	56	5	3.65014	3.9968e-15	Ophthalmological	Respiratory	0	31	20	0.252202	0.988879
J18	M41	J18 Pneumonia, organism unspecified	M41 Scoliosis	14881	1755	212	48	3.33059	5.32907e-15	Respiratory	Spine	0	71	93	1	0.968284
I80	J18	I80 Phlebitis and thrombophlebitis	J18 Pneumonia, organism unspecified	5499	14881	757	119	3.79555	0	Cardiovascular	Respiratory	0	398	240	0.0835978	1
J18	L50	J18 Pneumonia, organism unspecified	L50 Urticaria	14881	536	56	12	2.88062	1.12726e-11	Respiratory	Dermatological	0	15	29	0.999883	0.446927
J18	K65	J18 Pneumonia, organism unspecified	K65 Peritonitis	14881	1206	262	84	5.98985	7.77156e-15	Respiratory	Gastrointestinal	0	77	101	1	0.999923
I46	J18	I46 Cardiac arrest	J18 Pneumonia, organism unspecified	1626	14881	397	153	6.73181	8.10463e-15	Cardiovascular	Respiratory	0	69	175	1	0.992056
G62	J18	G62 Other polyneuropathies	J18 Pneumonia, organism unspecified	2034	14881	353	51	4.78504	0	Neurological	Respiratory	0	177	125	0.5	1
H91	J18	H91 Other hearing loss	J18 Pneumonia, organism unspecified	4959	14881	459	59	2.552	0	Ear, Nose, Throat	Respiratory	0	222	178	0.772394	0.999999
I34	J18	I34 Nonrheumatic mitral valve disorders	J18 Pneumonia, organism unspecified	3730	14881	546	83	4.03595	1.42109e-14	Cardiovascular	Respiratory	0	264	199	0.791915	1
I10	J18	I10 Essential (primary) hypertension	J18 Pneumonia, organism unspecified	112927	14881	7626	1021	1.86192	0	Cardiovascular	Respiratory	1	5238	1367	1.83377e-239	1
C82;C83;C85	J18	C82 Follicular [nodular] non-Hodgkin's lymphoma;C83 Diffuse non-Hodgkin's lymphoma;C85 Other and unspecified types of non-Hodgkin's lymphoma	J18 Pneumonia, organism unspecified	2506	14881	424	61	4.66495	0	Neoplasm	Respiratory	1	289	74	2.87866e-14	1
F31	J18	F31 Bipolar affective disorder	J18 Pneumonia, organism unspecified	1449	14881	157	22	2.9874	1.60982e-14	Psychiatric	Respiratory	1	108	27	1.42216e-06	1
J18	J42;J44	J18 Pneumonia, organism unspecified	J42 Unspecified chronic bronchitis;J44 Other chronic obstructive pulmonary disease	14881	13595	3183	1274	6.45534	2.34035e-13	Respiratory	Respiratory	0	817	1092	1	1
I87	J18	I87 Other disorders of veins	J18 Pneumonia, organism unspecified	758	14881	124	15	4.51039	0	Cardiovascular	Respiratory	0	58	51	0.790463	0.980776
I62	J18	I62 Other nontraumatic intracranial haemorrhage	J18 Pneumonia, organism unspecified	589	14881	101	14	4.7279	0	Cardiovascular	Respiratory	0	52	35	0.421191	0.999334
J18	K52	J18 Pneumonia, organism unspecified	K52 Other non-infective gastro-enteritis and colitis	14881	21312	1919	236	2.48263	5.9841e-14	Respiratory	Gastrointestinal	-1	473	1210	1	8.35694e-31
J18	J40	J18 Pneumonia, organism unspecified	J40 Bronchitis, not specified as acute or chronic	14881	931	162	16	4.79764	0	Respiratory	Respiratory	0	62	84	0.998957	0.347284
E86	J18	E86 Volume depletion	J18 Pneumonia, organism unspecified	4989	14881	1382	354	7.63759	5.20695e-14	Metabolic	Respiratory	0	502	526	1	1
J18	K43	J18 Pneumonia, organism unspecified	K43 Ventral hernia	14881	4850	505	54	2.87086	6.91669e-14	Respiratory	Gastrointestinal	0	217	234	0.999334	0.954629
I72	J18	I72 Other aneurysm	J18 Pneumonia, organism unspecified	743	14881	102	18	3.78507	1.77636e-15	Cardiovascular	Respiratory	0	47	37	0.813528	0.998067
J18	N28	J18 Pneumonia, organism unspecified	N28 Other disorders of kidney and ureter, not elsewhere classified	14881	3822	568	89	4.09751	5.05151e-14	Respiratory	Urinary	0	188	291	1	0.292735
J18	K81	J18 Pneumonia, organism unspecified	K81 Cholecystitis	14881	3746	342	65	2.51722	0	Respiratory	Hepatobiliary pancreas	0	92	185	1	0.0720908
J18	M45	J18 Pneumonia, organism unspecified	M45 Ankylosing spondylitis	14881	886	88	11	2.73849	0	Respiratory	Immunological	0	13	64	1	1.18633e-05
I63;I64	J18	I63 Cerebral infarction;I64 Stroke, not specified as haemorrhage or infarction	J18 Pneumonia, organism unspecified	6144	14881	799	113	3.58556	1.0647e-13	Cardiovascular	Respiratory	0	457	229	2.67828e-05	1
J18	N12	J18 Pneumonia, organism unspecified	N12 Tubulo-interstitial nephritis, not specified as acute or chronic	14881	1465	149	19	2.80421	1.06581e-14	Respiratory	Urinary	0	56	74	0.999122	0.565039
J18	K55	J18 Pneumonia, organism unspecified	K55 Vascular disorders of intestine	14881	1631	258	60	4.36142	3.66374e-15	Respiratory	Gastrointestinal	0	100	98	0.999887	0.999959
A04	J18	A04 Other bacterial intestinal infections	J18 Pneumonia, organism unspecified	3827	14881	541	92	3.89763	6.37268e-14	Infectious	Respiratory	0	239	210	0.99706	1
F20	J18	F20 Schizophrenia	J18 Pneumonia, organism unspecified	881	14881	90	20	2.81662	0	Psychiatric	Respiratory	0	51	19	0.123053	1
J18	J43	J18 Pneumonia, organism unspecified	J43 Emphysema	14881	2773	980	203	9.74402	0	Respiratory	Respiratory	0	351	426	1	0.999982
J18	K70	J18 Pneumonia, organism unspecified	K70 Alcoholic liver disease	14881	1244	277	74	6.13934	6.43929e-15	Respiratory	Hepatobiliary pancreas	0	75	128	1	0.906941
B02	J18	B02 Zoster [herpes zoster]	J18 Pneumonia, organism unspecified	780	14881	143	20	5.05479	0	Infectious	Respiratory	0	65	58	0.879198	0.990554
I12	J18	I12 Hypertensive renal disease	J18 Pneumonia, organism unspecified	2073	14881	508	56	6.75657	0	Cardiovascular	Respiratory	1	350	102	4.82264e-18	1
J18	K66	J18 Pneumonia, organism unspecified	K66 Other disorders of peritoneum	14881	5078	456	82	2.47591	0	Respiratory	Gastrointestinal	0	166	208	1	0.972631
J15	J18	J15 Bacterial pneumonia, not elsewhere classified	J18 Pneumonia, organism unspecified	745	14881	305	17	11.2877	0	Respiratory	Respiratory	0	103	185	1	0.000117869
D64	J18	D64 Other anaemias	J18 Pneumonia, organism unspecified	18059	14881	2537	361	3.87337	0	Hematological	Respiratory	0	1383	793	2.95572e-06	1
J18	N03	J18 Pneumonia, organism unspecified	N03 Chronic nephritic syndrome	14881	1114	223	19	5.51927	0	Respiratory	Urinary	-1	57	147	1	1.14683e-06
G58	J18	G58 Other mononeuropathies	J18 Pneumonia, organism unspecified	490	14881	57	7	3.20731	1.18128e-13	Neurological	Respiratory	0	36	14	0.0313683	0.999976
G40	J18	G40 Epilepsy	J18 Pneumonia, organism unspecified	5191	14881	626	84	3.32495	5.4512e-14	Neurological	Respiratory	1	387	155	1.79501e-09	1
G91	J18	G91 Hydrocephalus	J18 Pneumonia, organism unspecified	687	14881	118	35	4.73573	0	Neurological	Respiratory	0	56	27	0.740255	1
B18	J18	B18 Chronic viral hepatitis	J18 Pneumonia, organism unspecified	651	14881	70	9	2.96469	1.06581e-14	Infectious	Respiratory	0	40	21	0.140989	0.99978
J18	M19	J18 Pneumonia, organism unspecified	M19 Other arthrosis	14881	26203	2180	320	2.29386	0	Respiratory	Joint	0	665	1195	1	3.73991e-06
C34	J18	C34 Malignant neoplasm of bronchus and lung	J18 Pneumonia, organism unspecified	3381	14881	1042	211	8.49737	0	Neoplasm	Respiratory	0	567	264	0.00239631	1
E80	J18	E80 Disorders of porphyrin and bilirubin metabolism	J18 Pneumonia, organism unspecified	591	14881	49	12	2.28597	2.34746e-07	Metabolic	Respiratory	0	27	10	0.284086	0.999995
J18	L08	J18 Pneumonia, organism unspecified	L08 Other local infections of skin and subcutaneous tissue	14881	1894	238	21	3.46465	0	Respiratory	Dermatological	0	86	131	0.999994	0.0679143
J18	M35	J18 Pneumonia, organism unspecified	M35 Other systemic involvement of connective tissue	14881	3161	370	66	3.2273	2.36478e-14	Respiratory	Immunological	0	99	205	1	0.0212323
I20	J18	I20 Angina pectoris	J18 Pneumonia, organism unspecified	25449	14881	2305	201	2.49725	1.01918e-13	Cardiovascular	Respiratory	1	1610	494	2.6045e-83	1
J18	M06	J18 Pneumonia, organism unspecified	M06 Other rheumatoid arthritis	14881	6587	712	154	2.98026	4.69624e-14	Respiratory	Immunological	0	168	390	1	0.00599404
J18	J39	J18 Pneumonia, organism unspecified	J39 Other diseases of upper respiratory tract	14881	1058	129	15	3.36175	1.55431e-15	Respiratory	Ear, Nose, Throat	0	48	66	0.998691	0.430155
I31	J18	I31 Other diseases of pericardium	J18 Pneumonia, organism unspecified	1763	14881	426	144	6.66222	5.66214e-15	Cardiovascular	Respiratory	0	135	147	1	1
J18	L97	J18 Pneumonia, organism unspecified	L97 Ulcer of lower limb, not elsewhere classified	14881	1814	497	57	7.55407	9.65894e-15	Respiratory	Dermatological	0	179	261	1	0.140835
C92	J18	C92 Myeloid leukaemia	J18 Pneumonia, organism unspecified	664	14881	192	41	7.97251	0	Neoplasm	Respiratory	0	122	29	0.0001073	1
J18	M46	J18 Pneumonia, organism unspecified	M46 Other inflammatory spondylopathies	14881	2195	186	28	2.33636	2.4869e-14	Respiratory	Spine	0	72	86	0.999227	0.864324
J18	K56	J18 Pneumonia, organism unspecified	K56 Paralytic ileus and intestinal obstruction without hernia	14881	5961	846	224	3.91303	5.19584e-14	Respiratory	Gastrointestinal	0	268	354	1	0.999999
I51	J18	I51 Complications and ill-defined descriptions of heart disease	J18 Pneumonia, organism unspecified	7240	14881	1309	283	4.98498	1.24345e-14	Cardiovascular	Respiratory	0	520	506	1	1
I38	J18	I38 Endocarditis, valve unspecified	J18 Pneumonia, organism unspecified	600	14881	96	15	4.41146	0	Cardiovascular	Respiratory	0	44	37	0.820801	0.990783
D75	J18	D75 Other diseases of blood and blood-forming organs	J18 Pneumonia, organism unspecified	938	14881	135	11	3.96819	0	Hematological	Respiratory	0	84	40	0.00284141	0.999999
J18	K20;K21	J18 Pneumonia, organism unspecified	K20 Oesophagitis;K21 Gastro-oesophageal reflux disease	14881	44943	2914	234	1.78768	1.55653e-13	Respiratory	Gastrointestinal	-1	860	1820	1	7.71232e-42
J18	M79	J18 Pneumonia, organism unspecified	M79 Other soft tissue disorders, not elsewhere classified	14881	18612	1697	172	2.51392	0	Respiratory	Muscular	-1	530	995	1	5.98901e-13
I49	J18	I49 Other cardiac arrhythmias	J18 Pneumonia, organism unspecified	4136	14881	437	74	2.91315	9.9476e-14	Cardiovascular	Respiratory	0	196	167	0.986171	1
D63	J18	D63 Anaemia in chronic diseases classified elsewhere	J18 Pneumonia, organism unspecified	1117	14881	268	13	6.61521	0	Hematological	Respiratory	0	147	108	0.0632872	0.999417
J18	L89	J18 Pneumonia, organism unspecified	L89 Decubitus ulcer	14881	1769	754	250	11.7518	2.33147e-15	Respiratory	Dermatological	0	329	175	0.999798	1
E16	J18	E16 Other disorders of pancreatic internal secretion	J18 Pneumonia, organism unspecified	1640	14881	460	85	7.7335	1.22125e-14	Endocrine	Respiratory	0	189	186	0.999948	0.999984
J18	N08	J18 Pneumonia, organism unspecified	N08 Glomerular disorders in diseases classified elsewhere	14881	603	193	17	8.82474	0	Respiratory	Urinary	0	65	111	0.999998	0.021787
I35	J18	I35 Nonrheumatic aortic valve disorders	J18 Pneumonia, organism unspecified	4101	14881	593	101	3.98682	0	Cardiovascular	Respiratory	0	316	176	0.0592869	1
J18	K80	J18 Pneumonia, organism unspecified	K80 Cholelithiasis	14881	19795	1348	184	1.87757	0	Respiratory	Hepatobiliary pancreas	-1	386	778	1	8.0773e-09
I74	J18	I74 Arterial embolism and thrombosis	J18 Pneumonia, organism unspecified	1324	14881	235	27	4.89375	0	Cardiovascular	Respiratory	0	133	75	0.0250589	1
I50	J18	I50 Heart failure	J18 Pneumonia, organism unspecified	8926	14881	2221	738	6.86047	3.04201e-14	Cardiovascular	Respiratory	0	775	708	1	1
D86	J18	D86 Sarcoidosis	J18 Pneumonia, organism unspecified	856	14881	109	28	3.51087	0	Immunological	Respiratory	0	54	27	0.575903	1
C71	J18	C71 Malignant neoplasm of brain	J18 Pneumonia, organism unspecified	721	14881	98	19	3.7476	0	Neoplasm	Respiratory	0	61	18	0.00984509	1
F05	J18	F05 Delirium, not induced by alcohol and other psychoactive substances	J18 Pneumonia, organism unspecified	1557	14881	574	211	10.1645	0	Psychiatric	Respiratory	0	124	239	1	0.999975
J18	K91	J18 Pneumonia, organism unspecified	K91 Postprocedural disorders of digestive system, not elsewhere classified	14881	2347	437	111	5.1337	2.74225e-14	Respiratory	Gastrointestinal	0	145	181	1	0.999866
D47	J18	D47 Other neoplasms of uncertain or unknown behaviour of lymphoid, haematopoietic and related tissue	J18 Pneumonia, organism unspecified	963	14881	184	27	5.26809	0	Neoplasm	Respiratory	0	97	60	0.253563	0.999999
J18	J84	J18 Pneumonia, organism unspecified	J84 Other interstitial pulmonary diseases	14881	1744	646	174	10.2129	0	Respiratory	Respiratory	0	195	277	1	0.999876
J18	K46	J18 Pneumonia, organism unspecified	K46 Unspecified abdominal hernia	14881	489	81	16	4.56708	0	Respiratory	Gastrointestinal	0	30	35	0.993	0.908962
I95	J18	I95 Hypotension	J18 Pneumonia, organism unspecified	8464	14881	1714	455	5.58338	1.34892e-13	Cardiovascular	Respiratory	0	622	637	1	1
G95	J18	G95 Other diseases of spinal cord	J18 Pneumonia, organism unspecified	904	14881	150	20	4.57493	9.99201e-16	Neurological	Respiratory	0	89	41	0.0135763	1
I61	J18	I61 Intracerebral haemorrhage	J18 Pneumonia, organism unspecified	1130	14881	182	38	4.44074	4.996e-15	Cardiovascular	Respiratory	0	93	51	0.412049	1
D69	J18	D69 Purpura and other haemorrhagic conditions	J18 Pneumonia, organism unspecified	2680	14881	564	114	5.80238	0	Hematological	Respiratory	0	240	210	0.999832	1
E03	J18	E03 Other hypothyroidism	J18 Pneumonia, organism unspecified	20958	14881	1361	251	1.79048	0	Endocrine	Respiratory	1	795	315	2.92415e-10	1
D32	J18	D32 Benign neoplasm of meninges	J18 Pneumonia, organism unspecified	735	14881	55	9	2.06318	1.03345e-06	Neoplasm	Respiratory	0	33	13	0.0885007	0.999983
I47	J18	I47 Paroxysmal tachycardia	J18 Pneumonia, organism unspecified	4679	14881	587	130	3.45897	3.88578e-14	Cardiovascular	Respiratory	0	280	177	0.876106	1
J18	L03	J18 Pneumonia, organism unspecified	L03 Cellulitis	14881	10516	1313	163	3.44252	0	Respiratory	Dermatological	0	440	710	1	0.00171275
I82	J18	I82 Other venous embolism and thrombosis	J18 Pneumonia, organism unspecified	604	14881	132	22	6.02558	1.66533e-15	Cardiovascular	Respiratory	0	58	52	0.930666	0.994343
E27	J18	E27 Other disorders of adrenal gland	J18 Pneumonia, organism unspecified	750	14881	132	17	4.8526	0	Endocrine	Respiratory	0	62	53	0.783231	0.990785
J18	K57	J18 Pneumonia, organism unspecified	K57 Diverticular disease of intestine	14881	41136	2413	193	1.61732	0	Respiratory	Gastrointestinal	-1	781	1439	1	1.33403e-21
B96	J18	B96 Other bacterial agents as the cause of diseases classified to other chapters	J18 Pneumonia, organism unspecified	13036	14881	2259	501	4.77786	0	Infectious	Respiratory	0	993	765	1	1
G50	J18	G50 Disorders of trigeminal nerve	J18 Pneumonia, organism unspecified	686	14881	63	7	2.53209	1.11623e-10	Neurological	Respiratory	0	40	16	0.0214783	0.999981
G99	J18	G99 Other disorders of nervous system in diseases classified elsewhere	J18 Pneumonia, organism unspecified	1649	14881	232	19	3.87909	0	Neurological	Respiratory	0	148	65	1.58605e-05	1
J18	M81	J18 Pneumonia, organism unspecified	M81 Osteoporosis without pathological fracture	14881	9918	1144	198	3.18027	1.67089e-13	Respiratory	Bone	0	395	551	1	0.898203
J18	J45	J18 Pneumonia, organism unspecified	J45 Asthma	14881	37337	3059	471	2.25893	7.13762e-13	Respiratory	Respiratory	-1	546	2042	1	2.76125e-78
I60	J18	I60 Subarachnoid haemorrhage	J18 Pneumonia, organism unspecified	1106	14881	113	34	2.81699	0	Cardiovascular	Respiratory	0	61	18	0.225927	1
H10	J18	H10 Conjunctivitis	J18 Pneumonia, organism unspecified	411	14881	77	12	5.16548	3.33067e-15	Ophthalmological	Respiratory	0	25	40	0.999368	0.409946
J13	J18	J13 Pneumonia due to Streptococcus pneumoniae	J18 Pneumonia, organism unspecified	422	14881	147	14	9.60433	0	Respiratory	Respiratory	0	66	67	0.906617	0.875937
B34	J18	B34 Viral infection of unspecified site	J18 Pneumonia, organism unspecified	2541	14881	282	27	3.05989	0	Infectious	Respiratory	0	151	104	0.128917	0.999996
J18	L27	J18 Pneumonia, organism unspecified	L27 Dermatitis due to substances taken internally	14881	712	124	30	4.8018	0	Respiratory	Dermatological	0	37	57	0.999998	0.838376
J18	M54	J18 Pneumonia, organism unspecified	M54 Dorsalgia	14881	21562	1838	200	2.35027	1.34004e-13	Respiratory	Spine	-1	534	1104	1	2.91136e-18
J18	J98	J18 Pneumonia, organism unspecified	J98 Other respiratory disorders	14881	5690	1895	747	9.18246	0	Respiratory	Respiratory	0	594	554	1	1
E53	J18	E53 Deficiency of other B group vitamins	J18 Pneumonia, organism unspecified	1339	14881	183	32	3.76819	6.88338e-15	Nutritional	Respiratory	0	80	71	0.962123	0.999087
C90	J18	C90 Multiple myeloma and malignant plasma cell neoplasms	J18 Pneumonia, organism unspecified	889	14881	268	26	8.3118	0	Neoplasm	Respiratory	1	199	43	4.3531e-16	1
J18	N17	J18 Pneumonia, organism unspecified	N17 Acute renal failure	14881	9312	2972	1097	8.7997	0	Respiratory	Urinary	0	973	902	1	1
J18	M31	J18 Pneumonia, organism unspecified	M31 Other necrotising vasculopathies	14881	902	151	21	4.61565	0	Respiratory	Immunological	0	46	84	1	0.096363
G93	J18	G93 Other disorders of brain	J18 Pneumonia, organism unspecified	2484	14881	379	91	4.20678	2.03171e-14	Neurological	Respiratory	0	159	129	0.999292	1
J18	M05	J18 Pneumonia, organism unspecified	M05 Seropositive rheumatoid arthritis	14881	859	146	22	4.68621	2.22045e-15	Respiratory	Immunological	0	45	79	0.999999	0.181339
G25	J18	G25 Other extrapyramidal and movement disorders	J18 Pneumonia, organism unspecified	1062	14881	162	20	4.20584	0	Neurological	Respiratory	0	86	56	0.239808	0.999973
C91	J18	C91 Lymphoid leukaemia	J18 Pneumonia, organism unspecified	942	14881	209	22	6.11727	0	Neoplasm	Respiratory	1	153	34	6.69661e-12	1
I44	J18	I44 Atrioventricular and left bundle-branch block	J18 Pneumonia, organism unspecified	6063	14881	810	168	3.68349	5.70655e-14	Cardiovascular	Respiratory	0	356	286	0.999752	1
F17	J18	F17 Mental and behavioural disorders due to use of tobacco	J18 Pneumonia, organism unspecified	18179	14881	2096	458	3.17895	0	Psychiatric	Respiratory	0	1067	571	0.209498	1
B00	J18	B00 Herpesviral [herpes simplex] infections	J18 Pneumonia, organism unspecified	432	14881	90	23	5.74408	0	Infectious	Respiratory	0	32	35	0.997917	0.986849
E87	J18	E87 Other disorders of fluid, electrolyte and acid-base balance	J18 Pneumonia, organism unspecified	9766	14881	2888	1058	8.15347	1.54543e-13	Metabolic	Respiratory	0	869	961	1	1
A41	J18	A41 Other septicaemia	J18 Pneumonia, organism unspecified	6601	14881	2051	663	8.56679	1.37002e-13	Infectious	Respiratory	0	687	701	1	1
J18	N19	J18 Pneumonia, organism unspecified	N19 Unspecified renal failure	14881	2053	484	83	6.50008	2.94209e-14	Respiratory	Urinary	0	147	254	1	0.147903
C25	J18	C25 Malignant neoplasm of pancreas	J18 Pneumonia, organism unspecified	971	14881	117	23	3.32222	1.22125e-15	Neoplasm	Respiratory	0	60	34	0.426704	0.999999
D61	J18	D61 Other aplastic anaemias	J18 Pneumonia, organism unspecified	716	14881	230	43	8.8568	0	Hematological	Respiratory	0	106	81	0.894912	0.999998
J18	K72	J18 Pneumonia, organism unspecified	K72 Hepatic failure, not elsewhere classified	14881	585	174	50	8.20078	0	Respiratory	Hepatobiliary pancreas	0	65	59	0.999697	0.999993
J02	J18	J02 Acute pharyngitis	J18 Pneumonia, organism unspecified	1291	14881	158	14	3.37437	0	Ear, Nose, Throat	Respiratory	0	96	48	0.00422396	1
D73	J18	D73 Diseases of spleen	J18 Pneumonia, organism unspecified	777	14881	167	33	5.92594	2.88658e-15	Hematological	Respiratory	0	78	56	0.823431	0.999994
I70	J18	I70 Atherosclerosis	J18 Pneumonia, organism unspecified	1940	14881	335	30	4.76108	2.45359e-14	Cardiovascular	Respiratory	0	187	118	0.0188603	1
E55	J18	E55 Vitamin D deficiency	J18 Pneumonia, organism unspecified	1386	14881	191	36	3.79955	4.21885e-15	Nutritional	Respiratory	0	58	97	1	0.442493
J18	K74	J18 Pneumonia, organism unspecified	K74 Fibrosis and cirrhosis of liver	14881	1364	245	40	4.95238	1.22125e-15	Respiratory	Hepatobiliary pancreas	0	77	128	1	0.261494
J18	K75	J18 Pneumonia, organism unspecified	K75 Other inflammatory liver diseases	14881	1092	162	31	4.09029	0	Respiratory	Hepatobiliary pancreas	0	55	76	0.999987	0.80624
J18	N39	J18 Pneumonia, organism unspecified	N39 Other disorders of urinary system	14881	27390	2954	440	2.97359	0	Respiratory	Urinary	0	931	1583	1	5.14314e-05
F32	J18	F32 Depressive episode	J18 Pneumonia, organism unspecified	18765	14881	1889	282	2.77553	0	Psychiatric	Respiratory	0	1014	593	0.000745534	1
D50	J18	D50 Iron deficiency anaemia	J18 Pneumonia, organism unspecified	13019	14881	1345	154	2.84844	0	Hematological	Respiratory	0	685	506	0.256431	1
I21;I22	J18	I21 Acute myocardial infarction;I22 Subsequent myocardial infarction	J18 Pneumonia, organism unspecified	11771	14881	1160	214	2.71711	0	Cardiovascular	Respiratory	1	667	279	1.80379e-07	1
I25	J18	I25 Chronic ischaemic heart disease	J18 Pneumonia, organism unspecified	36556	14881	3421	616	2.58022	0	Cardiovascular	Respiratory	1	1929	876	4.18655e-14	1
A09	J18	A09 Diarrhoea and gastro-enteritis of presumed infectious origin	J18 Pneumonia, organism unspecified	10766	14881	1611	318	4.12575	0	Infectious	Respiratory	0	550	743	1	0.999157
G81	J18	G81 Hemiplegia	J18 Pneumonia, organism unspecified	2448	14881	461	65	5.1922	0	Neurological	Respiratory	0	264	132	0.00103968	1
C80	J18	C80 Malignant neoplasm without specification of site	J18 Pneumonia, organism unspecified	1877	14881	325	33	4.77399	0	Neoplasm	Respiratory	1	208	84	2.53284e-07	1
C22	J18	C22 Malignant neoplasm of liver and intrahepatic bile ducts	J18 Pneumonia, organism unspecified	578	14881	91	15	4.34086	0	Neoplasm	Respiratory	0	43	33	0.735199	0.996947
J18	K83	J18 Pneumonia, organism unspecified	K83 Other diseases of biliary tract	14881	3039	412	46	3.73791	2.59792e-14	Respiratory	Hepatobiliary pancreas	0	157	209	1	0.402731
D70	J18	D70 Agranulocytosis	J18 Pneumonia, organism unspecified	4914	14881	1076	230	6.03725	9.99201e-15	Hematological	Respiratory	0	560	286	0.0949372	1
J18	L40	J18 Pneumonia, organism unspecified	L40 Psoriasis	14881	3387	309	50	2.51539	0	Respiratory	Dermatological	0	74	185	1	0.00030942
J18	J96	J18 Pneumonia, organism unspecified	J96 Respiratory failure, not elsewhere classified	14881	3669	2157	1175	16.2093	3.37508e-14	Respiratory	Respiratory	0	656	326	1	1
I89	J18	I89 Other non-infective disorders of lymphatic vessels and lymph nodes	J18 Pneumonia, organism unspecified	1134	14881	204	45	4.95997	0	Cardiovascular	Respiratory	0	86	73	0.989682	0.999984
C19;C20	J18	C19 Malignant neoplasm of rectosigmoid junction;C20 Malignant neoplasm of rectum	J18 Pneumonia, organism unspecified	2756	14881	286	29	2.8612	9.76996e-15	Neoplasm	Respiratory	1	199	58	1.47758e-11	1
G20	J18	G20 Parkinson's disease	J18 Pneumonia, organism unspecified	1935	14881	261	35	3.71896	1.80966e-14	Neurological	Respiratory	1	171	55	3.01287e-07	1
J18	K92	J18 Pneumonia, organism unspecified	K92 Other diseases of digestive system	14881	14676	1426	158	2.67901	4.9738e-14	Respiratory	Gastrointestinal	0	558	710	1	0.573526
J18	M80	J18 Pneumonia, organism unspecified	M80 Osteoporosis with pathological fracture	14881	1351	166	25	3.38778	3.21965e-15	Respiratory	Bone	0	70	71	0.9821	0.973997
E61	J18	E61 Deficiency of other nutrient elements	J18 Pneumonia, organism unspecified	443	14881	57	7	3.54759	5.10703e-15	Nutritional	Respiratory	0	29	21	0.5	0.983428
I69	J18	I69 Sequelae of cerebrovascular disease	J18 Pneumonia, organism unspecified	2016	14881	434	64	5.93555	3.25295e-14	Cardiovascular	Respiratory	0	228	142	0.156719	1
J18	M85	J18 Pneumonia, organism unspecified	M85 Other disorders of bone density and structure	14881	2101	217	32	2.84771	0	Respiratory	Bone	0	90	95	0.995135	0.971459
K04	K08	K04 Diseases of pulp and periapical tissues	K08 Other disorders of teeth and supporting structures	3252	3829	358	196	11.7962	0	Oral	Oral	0	85	77	1	1
K08	M13	K08 Other disorders of teeth and supporting structures	M13 Other arthritis	3829	19151	374	58	2.09261	4.13003e-14	Oral	Joint	0	197	119	0.162937	1
K01	K08	K01 Embedded and impacted teeth	K08 Other disorders of teeth and supporting structures	2428	3829	122	64	5.38418	4.55191e-15	Oral	Oral	0	39	19	0.999981	1
E78	K08	E78 Disorders of lipoprotein metabolism and other lipidaemias	K08 Other disorders of teeth and supporting structures	53818	3829	746	66	1.48532	0	Metabolic	Oral	0	317	363	0.999983	0.779003
E11	K08	E11 Non-insulin-dependent diabetes mellitus	K08 Other disorders of teeth and supporting structures	29261	3829	445	62	1.62959	1.83187e-14	Endocrine	Oral	0	210	173	0.891144	0.999999
E07	K08	E07 Other disorders of thyroid	K08 Other disorders of teeth and supporting structures	613	3829	25	11	4.37007	2.33272e-09	Endocrine	Oral	0	5	9	0.999545	0.946124
K08	K10	K08 Other disorders of teeth and supporting structures	K10 Other diseases of jaws	3829	505	46	11	9.76057	0	Oral	Oral	0	14	21	0.997733	0.769304
I10	K08	I10 Essential (primary) hypertension	K08 Other disorders of teeth and supporting structures	112927	3829	1467	236	1.39201	0	Cardiovascular	Oral	0	686	545	0.993915	1
I38	K08	I38 Endocarditis, valve unspecified	K08 Other disorders of teeth and supporting structures	600	3829	20	6	3.5718	1.89314e-06	Cardiovascular	Oral	0	6	8	0.979305	0.868412
K02	K08	K02 Dental caries	K08 Other disorders of teeth and supporting structures	4765	3829	773	422	17.383	0	Oral	Oral	0	197	154	1	1
E03	K08	E03 Other hypothyroidism	K08 Other disorders of teeth and supporting structures	20958	3829	307	47	1.56963	1.87628e-13	Endocrine	Oral	0	131	129	0.995726	0.997877
K08	M81	K08 Other disorders of teeth and supporting structures	M81 Osteoporosis without pathological fracture	3829	9918	211	50	2.27964	0	Oral	Bone	0	106	55	0.5	1
J45	K08	J45 Asthma	K08 Other disorders of teeth and supporting structures	37337	3829	548	97	1.57271	0	Respiratory	Oral	0	262	189	0.857233	1
K06	K08	K06 Other disorders of gingiva and edentulous alveolar ridge	K08 Other disorders of teeth and supporting structures	468	3829	45	10	10.3033	0	Oral	Oral	0	17	18	0.963773	0.932422
K05	K08	K05 Gingivitis and periodontal diseases	K08 Other disorders of teeth and supporting structures	1240	3829	128	51	11.0611	1.11022e-15	Oral	Oral	0	33	44	1	0.999871
F40	K08	F40 Phobic anxiety disorders	K08 Other disorders of teeth and supporting structures	1096	3829	79	42	7.7237	2.22045e-16	Psychiatric	Oral	0	13	24	1	0.999868
K07	K08	K07 Dentofacial anomalies [including malocclusion]	K08 Other disorders of teeth and supporting structures	818	3829	71	27	9.30066	0	Oral	Oral	0	29	15	0.952038	1
F17	K08	F17 Mental and behavioural disorders due to use of tobacco	K08 Other disorders of teeth and supporting structures	18179	3829	329	59	1.93925	2.63123e-14	Psychiatric	Oral	0	78	192	1	0.00142671
F32	K08	F32 Depressive episode	K08 Other disorders of teeth and supporting structures	18765	3829	367	39	2.09569	3.76366e-14	Psychiatric	Oral	0	146	182	0.999966	0.582679
I25	K08	I25 Chronic ischaemic heart disease	K08 Other disorders of teeth and supporting structures	36556	3829	533	67	1.56235	4.95159e-14	Cardiovascular	Oral	0	238	228	0.994037	0.999643
K13	M13	K13 Other diseases of lip and oral mucosa	M13 Other arthritis	4110	19151	292	55	1.5221	1.13201e-11	Oral	Joint	0	145	92	0.569662	1
B37	K13	B37 Candidiasis	K13 Other diseases of lip and oral mucosa	3662	4110	136	51	3.70743	0	Infectious	Oral	0	38	47	1	0.999899
K12	K13	K12 Stomatitis and related lesions	K13 Other diseases of lip and oral mucosa	1314	4110	107	30	8.12907	2.22045e-15	Oral	Oral	0	39	38	0.998235	0.99908
E78	K13	E78 Disorders of lipoprotein metabolism and other lipidaemias	K13 Other diseases of lip and oral mucosa	53818	4110	690	67	1.27989	2.59473e-10	Metabolic	Oral	0	289	334	0.999992	0.809368
E11	K13	E11 Non-insulin-dependent diabetes mellitus	K13 Other diseases of lip and oral mucosa	29261	4110	393	49	1.34077	1.64341e-08	Endocrine	Oral	0	175	169	0.986837	0.997666
E07	K13	E07 Other disorders of thyroid	K13 Other diseases of lip and oral mucosa	613	4110	29	16	4.72269	2.20428e-11	Endocrine	Oral	0	7	6	0.998842	0.999727
I10	K13	I10 Essential (primary) hypertension	K13 Other diseases of lip and oral mucosa	112927	4110	1438	231	1.2712	0	Cardiovascular	Oral	0	656	551	0.999597	1
K13	K14	K13 Other diseases of lip and oral mucosa	K14 Diseases of tongue	4110	1759	182	71	10.329	0	Oral	Oral	0	52	59	1	0.999999
K13	L43	K13 Other diseases of lip and oral mucosa	L43 Lichen planus	4110	792	70	10	8.82318	1.66533e-15	Oral	Dermatological	0	25	35	0.994237	0.547513
E03	K13	E03 Other hypothyroidism	K13 Other diseases of lip and oral mucosa	20958	4110	325	51	1.54805	2.4869e-13	Endocrine	Oral	0	138	136	0.997268	0.998657
K11	K13	K11 Diseases of salivary glands	K13 Other diseases of lip and oral mucosa	1380	4110	52	19	3.76163	4.996e-15	Oral	Oral	0	17	16	0.996106	0.998407
J45	K13	J45 Asthma	K13 Other diseases of lip and oral mucosa	37337	4110	484	80	1.29407	2.93965e-08	Respiratory	Oral	0	247	157	0.341258	1
K06	K13	K06 Other disorders of gingiva and edentulous alveolar ridge	K13 Other diseases of lip and oral mucosa	468	4110	42	9	8.95892	0	Oral	Oral	0	15	18	0.978221	0.860022
K05	K13	K05 Gingivitis and periodontal diseases	K13 Other diseases of lip and oral mucosa	1240	4110	47	13	3.7838	5.50671e-14	Oral	Oral	0	13	21	0.999456	0.809153
F17	K13	F17 Mental and behavioural disorders due to use of tobacco	K13 Other diseases of lip and oral mucosa	18179	4110	355	60	1.94944	5.44009e-14	Psychiatric	Oral	0	91	204	1	0.00285319
J02	K13	J02 Acute pharyngitis	K13 Other diseases of lip and oral mucosa	1291	4110	49	15	3.78898	1.45439e-14	Ear, Nose, Throat	Oral	0	22	12	0.804199	0.999929
I25	K13	I25 Chronic ischaemic heart disease	K13 Other diseases of lip and oral mucosa	36556	4110	456	51	1.24526	3.3531e-06	Cardiovascular	Oral	0	185	220	0.999978	0.786997
I42	J90;J92;J94	I42 Cardiomyopathy	J90 Pleural effusion, not elsewhere classified;J92 Pleural plaque;J94 Other pleural conditions	1969	9527	246	47	5.38056	5.55112e-16	Cardiovascular	Respiratory	0	99	100	0.999136	0.998671
I42	I48	I42 Cardiomyopathy	I48 Atrial fibrillation and flutter	1969	22139	898	260	8.45214	1.64313e-14	Cardiovascular	Cardiovascular	0	205	433	1	0.864605
I27	I42	I27 Other pulmonary heart diseases	I42 Cardiomyopathy	1452	1969	113	32	16.2166	0	Cardiovascular	Cardiovascular	0	33	48	0.999998	0.955023
I42	J81	I42 Cardiomyopathy	J81 Pulmonary oedema	1969	769	61	10	16.5292	5.55112e-16	Cardiovascular	Respiratory	0	23	28	0.980191	0.778687
F41	I42	F41 Other anxiety disorders	I42 Cardiomyopathy	10708	1969	115	22	2.23789	2.35367e-14	Psychiatric	Cardiovascular	0	51	42	0.904252	0.998657
I42	M10	I42 Cardiomyopathy	M10 Gout	1969	5405	166	36	6.39972	0	Cardiovascular	Joint	0	83	47	0.530917	1
I42	I45	I42 Cardiomyopathy	I45 Other conduction disorders	1969	3645	143	32	8.17498	0	Cardiovascular	Cardiovascular	0	50	61	0.999895	0.967285
E78	I42	E78 Disorders of lipoprotein metabolism and other lipidaemias	I42 Cardiomyopathy	53818	1969	730	173	2.82647	0	Metabolic	Cardiovascular	0	363	194	0.5734	1
E11	I42	E11 Non-insulin-dependent diabetes mellitus	I42 Cardiomyopathy	29261	1969	378	71	2.69185	4.44089e-15	Endocrine	Cardiovascular	0	189	118	0.520506	1
E66	I42	E66 Obesity	I42 Cardiomyopathy	19224	1969	243	48	2.63397	0	Nutritional	Cardiovascular	0	93	102	0.999907	0.994929
I42	N18	I42 Cardiomyopathy	N18 Chronic renal failure	1969	9082	291	56	6.67667	5.9952e-15	Cardiovascular	Urinary	0	176	59	0.00020865	1
I42	I46	I42 Cardiomyopathy	I46 Cardiac arrest	1969	1626	77	26	9.86776	0	Cardiovascular	Cardiovascular	0	33	18	0.91447	1
I34	I42	I34 Nonrheumatic mitral valve disorders	I42 Cardiomyopathy	3730	1969	299	99	16.7036	0	Cardiovascular	Cardiovascular	0	113	87	0.999991	1
I10	I42	I10 Essential (primary) hypertension	I42 Cardiomyopathy	112927	1969	1233	248	2.27517	2.61124e-13	Cardiovascular	Cardiovascular	0	662	323	0.00517309	1
I42	J42;J44	I42 Cardiomyopathy	J42 Unspecified chronic bronchitis;J44 Other chronic obstructive pulmonary disease	1969	13595	215	54	3.2954	1.11022e-15	Cardiovascular	Respiratory	0	77	84	0.99999	0.999492
I42	N40	I42 Cardiomyopathy	N40 Hyperplasia of prostate	1969	16565	152	32	1.91206	3.16525e-13	Cardiovascular	Male genital organs	0	59	61	0.997815	0.994163
I42	M19	I42 Cardiomyopathy	M19 Other arthrosis	1969	26203	243	39	1.93243	0	Cardiovascular	Joint	0	93	111	0.999907	0.920993
I20	I42	I20 Angina pectoris	I42 Cardiomyopathy	25449	1969	425	76	3.4799	3.34177e-14	Cardiovascular	Cardiovascular	0	238	111	0.00759769	1
I31	I42	I31 Other diseases of pericardium	I42 Cardiomyopathy	1763	1969	79	20	9.33734	0	Cardiovascular	Cardiovascular	0	20	39	0.999998	0.588928
I42	I51	I42 Cardiomyopathy	I51 Complications and ill-defined descriptions of heart disease	1969	7240	667	189	19.1971	4.44089e-16	Cardiovascular	Cardiovascular	0	230	248	1	1
I38	I42	I38 Endocarditis, valve unspecified	I42 Cardiomyopathy	600	1969	23	7	7.98776	9.07052e-14	Cardiovascular	Cardiovascular	0	4	12	0.999756	0.5
I42	K20;K21	I42 Cardiomyopathy	K20 Oesophagitis;K21 Gastro-oesophageal reflux disease	1969	44943	287	28	1.33066	2.1155e-06	Cardiovascular	Gastrointestinal	0	99	160	1	0.029358
I42	M79	I42 Cardiomyopathy	M79 Other soft tissue disorders, not elsewhere classified	1969	18612	178	21	1.99285	0	Cardiovascular	Muscular	0	63	94	0.999968	0.250027
I42	I49	I42 Cardiomyopathy	I49 Other cardiac arrhythmias	1969	4136	183	48	9.21975	0	Cardiovascular	Cardiovascular	0	74	61	0.996192	0.999998
I35	I42	I35 Nonrheumatic aortic valve disorders	I42 Cardiomyopathy	4101	1969	97	27	4.92868	2.77556e-15	Cardiovascular	Cardiovascular	0	36	34	0.99602	0.998924
I42	I50	I42 Cardiomyopathy	I50 Heart failure	1969	8926	1054	422	24.6055	0	Cardiovascular	Cardiovascular	0	231	401	1	1
I42	I95	I42 Cardiomyopathy	I95 Hypotension	1969	8464	259	41	6.37636	3.66374e-15	Cardiovascular	Cardiovascular	0	146	72	0.02328	1
E03	I42	E03 Other hypothyroidism	I42 Cardiomyopathy	20958	1969	207	39	2.05811	1.13243e-14	Endocrine	Cardiovascular	0	97	71	0.834734	0.999998
I42	I47	I42 Cardiomyopathy	I47 Paroxysmal tachycardia	1969	4679	345	89	15.3644	0	Cardiovascular	Cardiovascular	0	128	128	0.999999	0.999999
I42	K57	I42 Cardiomyopathy	K57 Diverticular disease of intestine	1969	41136	279	26	1.41329	2.62371e-08	Cardiovascular	Gastrointestinal	0	125	128	0.963852	0.924683
I42	J45	I42 Cardiomyopathy	J45 Asthma	1969	37337	280	51	1.56267	2.07778e-12	Cardiovascular	Respiratory	0	57	172	1	7.84112e-05
I42	M54	I42 Cardiomyopathy	M54 Dorsalgia	1969	21562	172	23	1.66222	4.72983e-10	Cardiovascular	Spine	0	55	94	0.999999	0.126331
I42	N17	I42 Cardiomyopathy	N17 Acute renal failure	1969	9312	294	45	6.57889	0	Cardiovascular	Urinary	0	167	82	0.0113862	1
I42	I44	I42 Cardiomyopathy	I44 Atrioventricular and left bundle-branch block	1969	6063	530	169	18.2153	0	Cardiovascular	Cardiovascular	0	140	221	1	0.999947
F17	I42	F17 Mental and behavioural disorders due to use of tobacco	I42 Cardiomyopathy	18179	1969	195	42	2.23518	0	Psychiatric	Cardiovascular	0	73	80	0.99984	0.995121
E87	I42	E87 Other disorders of fluid, electrolyte and acid-base balance	I42 Cardiomyopathy	9766	1969	262	46	5.59027	0	Metabolic	Cardiovascular	0	74	142	1	0.0972012
F32	I42	F32 Depressive episode	I42 Cardiomyopathy	18765	1969	187	43	2.07655	0	Psychiatric	Cardiovascular	0	90	54	0.720674	1
I42	J22	I42 Cardiomyopathy	J22 Unspecified acute lower respiratory infection	1969	11590	220	26	3.95537	3.33067e-15	Cardiovascular	Respiratory	0	100	94	0.921665	0.987067
I21;I22	I42	I21 Acute myocardial infarction;I22 Subsequent myocardial infarction	I42 Cardiomyopathy	11771	1969	205	52	3.62902	6.21725e-15	Cardiovascular	Cardiovascular	0	124	29	0.00162728	1
I25	I42	I25 Chronic ischaemic heart disease	I42 Cardiomyopathy	36556	1969	847	266	4.82807	6.86118e-14	Cardiovascular	Cardiovascular	0	333	248	1	1
I42	J96	I42 Cardiomyopathy	J96 Respiratory failure, not elsewhere classified	1969	3669	83	24	4.71388	3.9968e-15	Cardiovascular	Respiratory	0	37	22	0.863866	0.999996
I42	K92	I42 Cardiomyopathy	K92 Other diseases of digestive system	1969	14676	146	21	2.07297	0	Cardiovascular	Gastrointestinal	0	72	53	0.59799	0.99968
D72	J90;J92;J94	D72 Other disorders of white blood cells	J90 Pleural effusion, not elsewhere classified;J92 Pleural plaque;J94 Other pleural conditions	522	9527	66	11	5.44517	1.22125e-15	Hematological	Respiratory	0	31	24	0.730709	0.990671
D72	I48	D72 Other disorders of white blood cells	I48 Atrial fibrillation and flutter	522	22139	60	10	2.13018	1.24603e-07	Hematological	Cardiovascular	0	29	21	0.650558	0.993255
D72	K76	D72 Other disorders of white blood cells	K76 Other diseases of liver	522	5828	34	6	4.58546	9.90208e-13	Hematological	Hepatobiliary pancreas	0	13	15	0.939275	0.804236
D72	M10	D72 Other disorders of white blood cells	M10 Gout	522	5405	23	6	3.34469	1.01069e-06	Hematological	Joint	0	10	7	0.797564	0.982655
D72	K59	D72 Other disorders of white blood cells	K59 Other functional intestinal disorders	522	17737	61	10	2.70317	1.77576e-11	Hematological	Gastrointestinal	0	24	27	0.963911	0.847161
D72	E78	D72 Other disorders of white blood cells	E78 Disorders of lipoprotein metabolism and other lipidaemias	522	53818	114	20	1.66495	3.09851e-07	Hematological	Metabolic	0	29	65	1	0.0798808
B95	D72	B95 Streptococcus and staphylococcus as the cause of diseases classified to other chapters	D72 Other disorders of white blood cells	6041	522	30	6	3.90334	8.53802e-10	Infectious	Hematological	0	10	14	0.978613	0.707668
D72	N18	D72 Other disorders of white blood cells	N18 Chronic renal failure	522	9082	51	7	4.4138	0	Hematological	Urinary	0	24	20	0.712075	0.954043
D72	I10	D72 Other disorders of white blood cells	I10 Essential (primary) hypertension	522	112927	215	25	1.49646	1.74015e-08	Hematological	Cardiovascular	0	64	126	1	0.00694666
D72	J42;J44	D72 Other disorders of white blood cells	J42 Unspecified chronic bronchitis;J44 Other chronic obstructive pulmonary disease	522	13595	49	10	2.83296	3.51641e-10	Hematological	Respiratory	0	17	22	0.989353	0.804199
D72	K52	D72 Other disorders of white blood cells	K52 Other non-infective gastro-enteritis and colitis	522	21312	65	10	2.39725	4.92979e-10	Hematological	Gastrointestinal	0	20	35	0.999455	0.310072
D72	E86	D72 Other disorders of white blood cells	E86 Volume depletion	522	4989	40	7	6.30188	0	Hematological	Metabolic	0	22	11	0.317914	0.998889
D64	D72	D64 Other anaemias	D72 Other disorders of white blood cells	18059	522	88	18	3.83012	1.22125e-15	Hematological	Hematological	0	41	29	0.772129	0.999577
D72	M19	D72 Other disorders of white blood cells	M19 Other arthrosis	522	26203	65	9	1.94978	7.85513e-07	Hematological	Joint	0	28	28	0.89273	0.89273
D72	K20;K21	D72 Other disorders of white blood cells	K20 Oesophagitis;K21 Gastro-oesophageal reflux disease	522	44943	97	15	1.69642	1.02061e-06	Hematological	Gastrointestinal	0	28	54	0.999993	0.154967
D72	M79	D72 Other disorders of white blood cells	M79 Other soft tissue disorders, not elsewhere classified	522	18612	58	7	2.44939	1.89761e-09	Hematological	Muscular	0	22	29	0.97603	0.552158
D72	I95	D72 Other disorders of white blood cells	I95 Hypotension	522	8464	44	8	4.08602	2.5091e-14	Hematological	Cardiovascular	0	24	12	0.325794	0.99937
D69	D72	D69 Purpura and other haemorrhagic conditions	D72 Other disorders of white blood cells	2680	522	42	17	12.3179	0	Hematological	Hematological	0	8	17	0.999992	0.917925
D72	K57	D72 Other disorders of white blood cells	K57 Diverticular disease of intestine	522	41136	100	17	1.91074	3.11322e-09	Hematological	Gastrointestinal	0	34	49	0.999563	0.617823
B96	D72	B96 Other bacterial agents as the cause of diseases classified to other chapters	D72 Other disorders of white blood cells	13036	522	58	9	3.49709	6.10623e-15	Infectious	Hematological	0	23	26	0.956526	0.820928
D72	J45	D72 Other disorders of white blood cells	J45 Asthma	522	37337	100	12	2.10516	2.20973e-11	Hematological	Respiratory	0	21	67	1	0.00043686
D72	J98	D72 Other disorders of white blood cells	J98 Other respiratory disorders	522	5690	47	11	6.49246	3.33067e-16	Hematological	Respiratory	0	24	12	0.5	0.999827
D72	N17	D72 Other disorders of white blood cells	N17 Acute renal failure	522	9312	70	14	5.90852	0	Hematological	Urinary	0	37	19	0.360101	0.999971
D72	F17	D72 Other disorders of white blood cells	F17 Mental and behavioural disorders due to use of tobacco	522	18179	54	8	2.33479	3.08444e-08	Hematological	Psychiatric	0	25	21	0.751691	0.962048
D72	E87	D72 Other disorders of white blood cells	E87 Other disorders of fluid, electrolyte and acid-base balance	522	9766	65	15	5.23143	0	Hematological	Metabolic	0	33	17	0.5	0.999975
A41	D72	A41 Other septicaemia	D72 Other disorders of white blood cells	6601	522	50	7	5.95366	1.9984e-15	Infectious	Hematological	0	13	30	0.999847	0.101319
D72	N39	D72 Other disorders of white blood cells	N39 Other disorders of urinary system	522	27390	76	6	2.18095	1.13106e-09	Hematological	Urinary	0	31	39	0.957677	0.454388
D72	F32	D72 Other disorders of white blood cells	F32 Depressive episode	522	18765	56	6	2.34565	1.49848e-08	Hematological	Psychiatric	0	17	33	0.999079	0.114403
D50	D72	D50 Iron deficiency anaemia	D72 Other disorders of white blood cells	13019	522	71	18	4.28651	3.66374e-15	Hematological	Hematological	0	27	26	0.984036	0.991503
D72	J22	D72 Other disorders of white blood cells	J22 Unspecified acute lower respiratory infection	522	11590	62	8	4.20467	0	Hematological	Respiratory	0	31	23	0.550462	0.984992
D72	I25	D72 Other disorders of white blood cells	I25 Chronic ischaemic heart disease	522	36556	81	15	1.74161	2.91192e-06	Hematological	Cardiovascular	0	28	38	0.998202	0.747382
A09	D72	A09 Diarrhoea and gastro-enteritis of presumed infectious origin	D72 Other disorders of white blood cells	10766	522	42	10	3.06633	6.40794e-10	Infectious	Hematological	0	6	26	1	0.0820747
D70	D72	D70 Agranulocytosis	D72 Other disorders of white blood cells	4914	522	56	17	8.95729	3.33067e-16	Hematological	Hematological	0	12	27	0.999997	0.65556
D72	J96	D72 Other disorders of white blood cells	J96 Respiratory failure, not elsewhere classified	522	3669	37	11	7.92643	2.22045e-16	Hematological	Respiratory	0	11	15	0.996184	0.906129
D72	K29	D72 Other disorders of white blood cells	K29 Gastritis and duodenitis	522	42719	103	27	1.89513	2.76854e-09	Hematological	Gastrointestinal	0	25	51	1	0.578051
I86	K86	I86 Varicose veins of other sites	K86 Other diseases of pancreas	692	1839	36	14	11.6067	0	Cardiovascular	Hepatobiliary pancreas	0	6	16	0.999994	0.797484
I86	K76	I86 Varicose veins of other sites	K76 Other diseases of liver	692	5828	177	51	18.007	0	Cardiovascular	Hepatobiliary pancreas	0	55	71	1	0.996677
I86	K40	I86 Varicose veins of other sites	K40 Inguinal hernia	692	21049	96	22	2.70413	0	Cardiovascular	Gastrointestinal	0	40	34	0.958903	0.998561
I86	N43	I86 Varicose veins of other sites	N43 Hydrocele and spermatocele	692	1890	42	22	13.1758	1.11022e-16	Cardiovascular	Male genital organs	0	15	5	0.978221	1
I86	I98	I86 Varicose veins of other sites	I98 Other disorders of circulatory system in diseases classified elsewhere	692	413	88	12	126.334	0	Cardiovascular	Cardiovascular	0	40	36	0.8313	0.965327
I83	I86	I83 Varicose veins of lower extremities	I86 Varicose veins of other sites	14178	692	66	7	2.76005	1.14642e-12	Cardiovascular	Cardiovascular	0	30	29	0.805474	0.866094
E11	I86	E11 Non-insulin-dependent diabetes mellitus	I86 Varicose veins of other sites	29261	692	113	9	2.28969	1.66533e-15	Endocrine	Cardiovascular	0	61	43	0.225927	0.995925
I86	N45	I86 Varicose veins of other sites	N45 Orchitis and epididymitis	692	1125	21	8	11.0676	2.33147e-15	Cardiovascular	Male genital organs	0	7	6	0.960823	0.986698
I10	I86	I10 Essential (primary) hypertension	I86 Varicose veins of other sites	112927	692	272	32	1.4281	1.62899e-08	Cardiovascular	Cardiovascular	0	127	113	0.875372	0.997855
I86	K26;K27	I86 Varicose veins of other sites	K26 Duodenal ulcer;K27 Peptic ulcer, site unspecified	692	4913	38	9	4.5859	4.92939e-14	Cardiovascular	Gastrointestinal	0	14	15	0.963524	0.928347
I86	N40	I86 Varicose veins of other sites	N40 Hyperplasia of prostate	692	16565	59	11	2.11178	2.0778e-07	Cardiovascular	Male genital organs	0	30	18	0.5	0.999226
I86	N50	I86 Varicose veins of other sites	N50 Other disorders of male genital organs	692	3738	75	31	11.8962	9.99201e-16	Cardiovascular	Male genital organs	0	30	14	0.968025	1
I85	I86	I85 Oesophageal varices	I86 Varicose veins of other sites	790	692	142	35	106.574	1.11022e-16	Cardiovascular	Cardiovascular	0	78	29	0.137625	1
I86	K31	I86 Varicose veins of other sites	K31 Other diseases of stomach and duodenum	692	11640	133	21	6.77465	3.88578e-15	Cardiovascular	Gastrointestinal	0	62	50	0.807021	0.998475
I86	K70	I86 Varicose veins of other sites	K70 Alcoholic liver disease	692	1244	81	12	38.6058	0	Cardiovascular	Hepatobiliary pancreas	0	21	48	0.999997	0.0596368
D64	I86	D64 Other anaemias	I86 Varicose veins of other sites	18059	692	103	9	3.38167	0	Hematological	Cardiovascular	0	50	44	0.653157	0.942766
I86	K20;K21	I86 Varicose veins of other sites	K20 Oesophagitis;K21 Gastro-oesophageal reflux disease	692	44943	139	18	1.83375	5.08608e-11	Cardiovascular	Gastrointestinal	0	66	55	0.751218	0.994661
I86	K22	I86 Varicose veins of other sites	K22 Other diseases of oesophagus	692	14304	77	11	3.19169	2.44249e-15	Cardiovascular	Gastrointestinal	0	37	29	0.675604	0.988983
I86	K44	I86 Varicose veins of other sites	K44 Diaphragmatic hernia	692	39329	118	13	1.77892	6.81983e-09	Cardiovascular	Gastrointestinal	0	63	42	0.259745	0.999411
I86	N17	I86 Varicose veins of other sites	N17 Acute renal failure	692	9312	68	7	4.32966	1.9984e-15	Cardiovascular	Urinary	0	42	19	0.0340593	0.999935
D73	I86	D73 Diseases of spleen	I86 Varicose veins of other sites	777	692	33	7	25.1815	3.33067e-16	Hematological	Cardiovascular	0	10	16	0.993235	0.635834
I86	K74	I86 Varicose veins of other sites	K74 Fibrosis and cirrhosis of liver	692	1364	112	19	48.6846	0	Cardiovascular	Hepatobiliary pancreas	0	44	49	0.991117	0.921967
D50	I86	D50 Iron deficiency anaemia	I86 Varicose veins of other sites	13019	692	76	10	3.46118	1.44329e-15	Hematological	Cardiovascular	0	32	34	0.932307	0.849064
I86	K29	I86 Varicose veins of other sites	K29 Gastritis and duodenitis	692	42719	189	32	2.62318	1.11022e-15	Cardiovascular	Gastrointestinal	0	72	85	0.999612	0.927235
I86	K92	I86 Varicose veins of other sites	K92 Other diseases of digestive system	692	14676	118	26	4.76719	0	Cardiovascular	Gastrointestinal	0	40	52	0.999854	0.916474
I48	J90;J92;J94	I48 Atrial fibrillation and flutter	J90 Pleural effusion, not elsewhere classified;J92 Pleural plaque;J94 Other pleural conditions	22139	9527	2503	749	4.86901	1.82521e-13	Cardiovascular	Respiratory	0	1164	590	0.999784	1
J90;J92;J94	K86	J90 Pleural effusion, not elsewhere classified;J92 Pleural plaque;J94 Other pleural conditions	K86 Other diseases of pancreas	9527	1839	287	62	6.72107	0	Respiratory	Hepatobiliary pancreas	0	112	113	0.999925	0.99988
C18	J90;J92;J94	C18 Malignant neoplasm of colon	J90 Pleural effusion, not elsewhere classified;J92 Pleural plaque;J94 Other pleural conditions	4317	9527	339	51	3.38186	0	Neoplasm	Respiratory	1	231	57	1.04556e-11	1
J90;J92;J94	N99	J90 Pleural effusion, not elsewhere classified;J92 Pleural plaque;J94 Other pleural conditions	N99 Postprocedural disorders of genito-urinary system, not elsewhere classified	9527	1567	125	30	3.43541	0	Respiratory	Female genital organs	0	36	59	1	0.762789
I27	J90;J92;J94	I27 Other pulmonary heart diseases	J90 Pleural effusion, not elsewhere classified;J92 Pleural plaque;J94 Other pleural conditions	1452	9527	333	77	9.87678	0	Cardiovascular	Respiratory	0	118	138	1	0.999278
J90;J92;J94	M13	J90 Pleural effusion, not elsewhere classified;J92 Pleural plaque;J94 Other pleural conditions	M13 Other arthritis	9527	19151	789	96	1.77429	4.90719e-14	Respiratory	Joint	0	253	440	1	0.000670087
J47	J90;J92;J94	J47 Bronchiectasis	J90 Pleural effusion, not elsewhere classified;J92 Pleural plaque;J94 Other pleural conditions	3155	9527	388	101	5.29627	2.63123e-14	Respiratory	Respiratory	0	145	142	1	1
I05	J90;J92;J94	I05 Rheumatic mitral valve diseases	J90 Pleural effusion, not elsewhere classified;J92 Pleural plaque;J94 Other pleural conditions	489	9527	70	6	6.16492	2.22045e-15	Cardiovascular	Respiratory	0	46	18	0.0057632	0.99999
J90;J92;J94	K76	J90 Pleural effusion, not elsewhere classified;J92 Pleural plaque;J94 Other pleural conditions	K76 Other diseases of liver	9527	5828	662	160	4.89189	5.32907e-15	Respiratory	Hepatobiliary pancreas	0	202	300	1	0.992859
J81	J90;J92;J94	J81 Pulmonary oedema	J90 Pleural effusion, not elsewhere classified;J92 Pleural plaque;J94 Other pleural conditions	769	9527	228	62	12.7687	2.22045e-15	Respiratory	Respiratory	0	77	89	1	0.999651
J90;J92;J94	M90	J90 Pleural effusion, not elsewhere classified;J92 Pleural plaque;J94 Other pleural conditions	M90 Osteopathies in diseases classified elsewhere	9527	517	95	19	7.91354	2.33147e-15	Respiratory	Bone	0	40	36	0.949913	0.993311
J90;J92;J94	M86	J90 Pleural effusion, not elsewhere classified;J92 Pleural plaque;J94 Other pleural conditions	M86 Osteomyelitis	9527	825	97	16	5.06356	0	Respiratory	Bone	0	40	41	0.966474	0.948115
I71	J90;J92;J94	I71 Aortic aneurysm and dissection	J90 Pleural effusion, not elsewhere classified;J92 Pleural plaque;J94 Other pleural conditions	2176	9527	343	113	6.78849	1.33227e-14	Cardiovascular	Respiratory	0	151	79	0.988399	1
J90;J92;J94	M32	J90 Pleural effusion, not elsewhere classified;J92 Pleural plaque;J94 Other pleural conditions	M32 Systemic lupus erythematosus	9527	570	49	8	3.70219	3.89688e-14	Respiratory	Immunological	0	17	24	0.989353	0.612275
A49	J90;J92;J94	A49 Bacterial infection of unspecified site	J90 Pleural effusion, not elsewhere classified;J92 Pleural plaque;J94 Other pleural conditions	1186	9527	218	63	7.91607	0	Infectious	Respiratory	0	64	91	1	0.993982
E83	J90;J92;J94	E83 Disorders of mineral metabolism	J90 Pleural effusion, not elsewhere classified;J92 Pleural plaque;J94 Other pleural conditions	3672	9527	523	98	6.1339	0	Metabolic	Respiratory	0	193	232	1	0.995681
G82	J90;J92;J94	G82 Paraplegia and tetraplegia	J90 Pleural effusion, not elsewhere classified;J92 Pleural plaque;J94 Other pleural conditions	456	9527	54	8	5.09996	3.33067e-16	Neurological	Respiratory	0	23	23	0.889836	0.889836
I73	J90;J92;J94	I73 Other peripheral vascular diseases	J90 Pleural effusion, not elsewhere classified;J92 Pleural plaque;J94 Other pleural conditions	5702	9527	589	72	4.44863	9.88098e-15	Cardiovascular	Respiratory	0	341	176	7.29257e-05	1
J69	J90;J92;J94	J69 Pneumonitis due to solids and liquids	J90 Pleural effusion, not elsewhere classified;J92 Pleural plaque;J94 Other pleural conditions	1154	9527	212	60	7.91167	3.55271e-15	Respiratory	Respiratory	0	43	109	1	0.365693
C64	J90;J92;J94	C64 Malignant neoplasm of kidney, except renal pelvis	J90 Pleural effusion, not elsewhere classified;J92 Pleural plaque;J94 Other pleural conditions	1474	9527	160	35	4.67477	0	Neoplasm	Respiratory	0	88	37	0.117791	1
J90;J92;J94	N13	J90 Pleural effusion, not elsewhere classified;J92 Pleural plaque;J94 Other pleural conditions	N13 Obstructive and reflux uropathy	9527	4052	434	113	4.61273	0	Respiratory	Urinary	0	149	172	1	0.999994
C16	J90;J92;J94	C16 Malignant neoplasm of stomach	J90 Pleural effusion, not elsewhere classified;J92 Pleural plaque;J94 Other pleural conditions	854	9527	166	24	8.37121	4.32987e-15	Neoplasm	Respiratory	1	118	24	2.74044e-08	1
I07	J90;J92;J94	I07 Rheumatic tricuspid valve diseases	J90 Pleural effusion, not elsewhere classified;J92 Pleural plaque;J94 Other pleural conditions	585	9527	135	32	9.93839	1.9984e-15	Cardiovascular	Respiratory	0	45	58	0.999968	0.957594
I67	J90;J92;J94	I67 Other cerebrovascular diseases	J90 Pleural effusion, not elsewhere classified;J92 Pleural plaque;J94 Other pleural conditions	4194	9527	392	57	4.02528	0	Cardiovascular	Respiratory	0	161	174	0.999838	0.988543
B37	J90;J92;J94	B37 Candidiasis	J90 Pleural effusion, not elsewhere classified;J92 Pleural plaque;J94 Other pleural conditions	3662	9527	567	110	6.66811	7.88258e-15	Infectious	Respiratory	0	187	270	1	0.880194
D46	J90;J92;J94	D46 Myelodysplastic syndromes	J90 Pleural effusion, not elsewhere classified;J92 Pleural plaque;J94 Other pleural conditions	444	9527	81	8	7.8567	1.11022e-16	Neoplasm	Respiratory	0	54	19	0.00179817	1
J90;J92;J94	M10	J90 Pleural effusion, not elsewhere classified;J92 Pleural plaque;J94 Other pleural conditions	M10 Gout	9527	5405	443	85	3.52977	7.66054e-15	Respiratory	Joint	0	146	212	1	0.828997
J90;J92;J94	J95	J90 Pleural effusion, not elsewhere classified;J92 Pleural plaque;J94 Other pleural conditions	J95 Postprocedural respiratory disorders, not elsewhere classified	9527	559	155	47	11.9415	1.9984e-15	Respiratory	Respiratory	0	46	62	1	0.995034
B97	J90;J92;J94	B97 Viral agents as the cause of diseases classified to other chapters	J90 Pleural effusion, not elsewhere classified;J92 Pleural plaque;J94 Other pleural conditions	776	9527	43	10	2.38641	4.11196e-07	Infectious	Respiratory	0	12	21	0.999043	0.619604
J90;J92;J94	K85	J90 Pleural effusion, not elsewhere classified;J92 Pleural plaque;J94 Other pleural conditions	K85 Acute pancreatitis	9527	2792	356	155	5.49127	3.21965e-15	Respiratory	Hepatobiliary pancreas	0	61	140	1	0.999979
J90;J92;J94	K59	J90 Pleural effusion, not elsewhere classified;J92 Pleural plaque;J94 Other pleural conditions	K59 Other functional intestinal disorders	9527	17737	1513	237	3.67364	0	Respiratory	Gastrointestinal	0	628	648	1	1
J90;J92;J94	L53	J90 Pleural effusion, not elsewhere classified;J92 Pleural plaque;J94 Other pleural conditions	L53 Other erythematous conditions	9527	816	82	12	4.32774	4.55191e-15	Respiratory	Dermatological	0	35	35	0.924662	0.924662
I77	J90;J92;J94	I77 Other disorders of arteries and arterioles	J90 Pleural effusion, not elsewhere classified;J92 Pleural plaque;J94 Other pleural conditions	2111	9527	235	25	4.79422	4.32987e-15	Cardiovascular	Respiratory	0	122	88	0.30093	0.999958
J90;J92;J94	K12	J90 Pleural effusion, not elsewhere classified;J92 Pleural plaque;J94 Other pleural conditions	K12 Stomatitis and related lesions	9527	1314	155	22	5.08012	0	Respiratory	Oral	0	76	57	0.625945	0.999654
I98	J90;J92;J94	I98 Other disorders of circulatory system in diseases classified elsewhere	J90 Pleural effusion, not elsewhere classified;J92 Pleural plaque;J94 Other pleural conditions	413	9527	67	7	6.98655	5.55112e-16	Cardiovascular	Respiratory	0	42	18	0.0249001	0.999966
J10	J90;J92;J94	J10 Influenza due to identified influenza virus	J90 Pleural effusion, not elsewhere classified;J92 Pleural plaque;J94 Other pleural conditions	416	9527	70	14	7.24674	1.33227e-15	Respiratory	Respiratory	0	21	35	0.99978	0.547513
C15	J90;J92;J94	C15 Malignant neoplasm of oesophagus	J90 Pleural effusion, not elsewhere classified;J92 Pleural plaque;J94 Other pleural conditions	1052	9527	226	28	9.25189	1.11022e-15	Neoplasm	Respiratory	1	180	18	3.19121e-20	1
D68	J90;J92;J94	D68 Other coagulation defects	J90 Pleural effusion, not elsewhere classified;J92 Pleural plaque;J94 Other pleural conditions	1412	9527	140	29	4.27003	0	Hematological	Respiratory	0	61	50	0.946006	0.999757
J86;J93	J90;J92;J94	J86 Pyothorax;J93 Pneumothorax	J90 Pleural effusion, not elsewhere classified;J92 Pleural plaque;J94 Other pleural conditions	1710	9527	675	270	16.9999	0	Respiratory	Respiratory	0	127	278	1	0.999998
I45	J90;J92;J94	I45 Other conduction disorders	J90 Pleural effusion, not elsewhere classified;J92 Pleural plaque;J94 Other pleural conditions	3645	9527	379	81	4.47795	0	Cardiovascular	Respiratory	0	167	131	0.990991	1
E78	J90;J92;J94	E78 Disorders of lipoprotein metabolism and other lipidaemias	J90 Pleural effusion, not elsewhere classified;J92 Pleural plaque;J94 Other pleural conditions	53818	9527	3033	459	2.42707	3.18634e-14	Metabolic	Respiratory	1	1939	635	5.42794e-54	1
E11	J90;J92;J94	E11 Non-insulin-dependent diabetes mellitus	J90 Pleural effusion, not elsewhere classified;J92 Pleural plaque;J94 Other pleural conditions	29261	9527	1699	223	2.50059	0	Endocrine	Respiratory	1	1108	368	8.45986e-37	1
A40	J90;J92;J94	A40 Streptococcal septicaemia	J90 Pleural effusion, not elsewhere classified;J92 Pleural plaque;J94 Other pleural conditions	411	9527	82	22	8.59231	1.11022e-16	Infectious	Respiratory	0	30	30	0.994681	0.994681
B95	J90;J92;J94	B95 Streptococcus and staphylococcus as the cause of diseases classified to other chapters	J90 Pleural effusion, not elsewhere classified;J92 Pleural plaque;J94 Other pleural conditions	6041	9527	840	208	5.98837	2.57572e-14	Infectious	Respiratory	0	331	301	1	1
E66	J90;J92;J94	E66 Obesity	J90 Pleural effusion, not elsewhere classified;J92 Pleural plaque;J94 Other pleural conditions	19224	9527	926	142	2.07446	0	Nutritional	Respiratory	0	507	277	0.00211254	1
G63	J90;J92;J94	G63 Polyneuropathy in diseases classified elsewhere	J90 Pleural effusion, not elsewhere classified;J92 Pleural plaque;J94 Other pleural conditions	728	9527	82	10	4.85088	6.66134e-16	Neurological	Respiratory	0	40	32	0.629674	0.982379
I24	J90;J92;J94	I24 Other acute ischaemic heart diseases	J90 Pleural effusion, not elsewhere classified;J92 Pleural plaque;J94 Other pleural conditions	2352	9527	271	53	4.96215	6.88338e-15	Cardiovascular	Respiratory	0	111	107	0.998837	0.999797
E22	J90;J92;J94	E22 Hyperfunction of pituitary gland	J90 Pleural effusion, not elsewhere classified;J92 Pleural plaque;J94 Other pleural conditions	493	9527	66	13	5.76547	0	Endocrine	Respiratory	0	22	31	0.997864	0.730709
J90;J92;J94	K82	J90 Pleural effusion, not elsewhere classified;J92 Pleural plaque;J94 Other pleural conditions	K82 Other diseases of gallbladder	9527	2573	133	32	2.22613	0	Respiratory	Hepatobiliary pancreas	0	49	52	0.999153	0.995485
J90;J92;J94	M00	J90 Pleural effusion, not elsewhere classified;J92 Pleural plaque;J94 Other pleural conditions	M00 Pyogenic arthritis	9527	573	49	10	3.68281	4.67404e-14	Respiratory	Joint	0	16	23	0.9953	0.715914
F00;F01;F03;G30	J90;J92;J94	F00 Dementia in Alzheimer's disease;F01 Vascular dementia;F03 Unspecified dementia;G30 Alzheimer's disease	J90 Pleural effusion, not elsewhere classified;J92 Pleural plaque;J94 Other pleural conditions	2128	9527	163	33	3.29878	1.11022e-14	Neurological	Respiratory	0	51	79	1	0.680739
G31	J90;J92;J94	G31 Other degenerative diseases of nervous system, not elsewhere classified	J90 Pleural effusion, not elsewhere classified;J92 Pleural plaque;J94 Other pleural conditions	1095	9527	130	17	5.1129	3.21965e-15	Neurological	Respiratory	0	55	58	0.967457	0.905946
J90;J92;J94	N18	J90 Pleural effusion, not elsewhere classified;J92 Pleural plaque;J94 Other pleural conditions	N18 Chronic renal failure	9527	9082	1084	170	5.14027	0	Respiratory	Urinary	0	497	417	0.997157	1
H49	J90;J92;J94	H49 Paralytic strabismus	J90 Pleural effusion, not elsewhere classified;J92 Pleural plaque;J94 Other pleural conditions	423	9527	31	5	3.15616	5.42489e-08	Ophthalmological	Respiratory	0	14	12	0.763435	0.925194
J90;J92;J94	M41	J90 Pleural effusion, not elsewhere classified;J92 Pleural plaque;J94 Other pleural conditions	M41 Scoliosis	9527	1755	118	29	2.89563	0	Respiratory	Spine	0	37	52	0.999986	0.916474
I80	J90;J92;J94	I80 Phlebitis and thrombophlebitis	J90 Pleural effusion, not elsewhere classified;J92 Pleural plaque;J94 Other pleural conditions	5499	9527	505	93	3.95499	0	Cardiovascular	Respiratory	0	237	175	0.922809	1
J90;J92;J94	K65	J90 Pleural effusion, not elsewhere classified;J92 Pleural plaque;J94 Other pleural conditions	K65 Peritonitis	9527	1206	241	78	8.60613	0	Respiratory	Gastrointestinal	0	72	91	1	0.999949
I46	J90;J92;J94	I46 Cardiac arrest	J90 Pleural effusion, not elsewhere classified;J92 Pleural plaque;J94 Other pleural conditions	1626	9527	258	89	6.8334	0	Cardiovascular	Respiratory	0	60	109	1	0.994723
G62	J90;J92;J94	G62 Other polyneuropathies	J90 Pleural effusion, not elsewhere classified;J92 Pleural plaque;J94 Other pleural conditions	2034	9527	225	29	4.76398	0	Neurological	Respiratory	0	108	88	0.747463	0.99959
I34	J90;J92;J94	I34 Nonrheumatic mitral valve disorders	J90 Pleural effusion, not elsewhere classified;J92 Pleural plaque;J94 Other pleural conditions	3730	9527	544	111	6.28099	1.4988e-14	Cardiovascular	Respiratory	0	264	169	0.766943	1
I10	J90;J92;J94	I10 Essential (primary) hypertension	J90 Pleural effusion, not elsewhere classified;J92 Pleural plaque;J94 Other pleural conditions	112927	9527	5057	614	1.92856	0	Cardiovascular	Respiratory	1	3540	903	3.81792e-183	1
C82;C83;C85	J90;J92;J94	C82 Follicular [nodular] non-Hodgkin's lymphoma;C83 Diffuse non-Hodgkin's lymphoma;C85 Other and unspecified types of non-Hodgkin's lymphoma	J90 Pleural effusion, not elsewhere classified;J92 Pleural plaque;J94 Other pleural conditions	2506	9527	346	60	5.94611	0	Neoplasm	Respiratory	0	202	84	0.00106818	1
J42;J44	J90;J92;J94	J42 Unspecified chronic bronchitis;J44 Other chronic obstructive pulmonary disease	J90 Pleural effusion, not elsewhere classified;J92 Pleural plaque;J94 Other pleural conditions	13595	9527	1443	351	4.57115	0	Respiratory	Respiratory	0	644	448	0.99998	1
I87	J90;J92;J94	I87 Other disorders of veins	J90 Pleural effusion, not elsewhere classified;J92 Pleural plaque;J94 Other pleural conditions	758	9527	94	18	5.34068	1.77636e-15	Cardiovascular	Respiratory	0	37	39	0.985117	0.960512
J90;J92;J94	K52	J90 Pleural effusion, not elsewhere classified;J92 Pleural plaque;J94 Other pleural conditions	K52 Other non-infective gastro-enteritis and colitis	9527	21312	1157	121	2.33801	1.55875e-13	Respiratory	Gastrointestinal	-1	345	691	1	1.97742e-11
C56	J90;J92;J94	C56 Malignant neoplasm of ovary	J90 Pleural effusion, not elsewhere classified;J92 Pleural plaque;J94 Other pleural conditions	1333	9527	247	49	7.98003	0	Neoplasm	Respiratory	0	136	62	0.0632849	1
E86	J90;J92;J94	E86 Volume depletion	J90 Pleural effusion, not elsewhere classified;J92 Pleural plaque;J94 Other pleural conditions	4989	9527	841	154	7.25973	2.9754e-14	Metabolic	Respiratory	0	305	382	1	0.996442
I72	J90;J92;J94	I72 Other aneurysm	J90 Pleural effusion, not elsewhere classified;J92 Pleural plaque;J94 Other pleural conditions	743	9527	91	19	5.27461	2.10942e-15	Cardiovascular	Respiratory	0	28	44	0.999934	0.662389
J90;J92;J94	N28	J90 Pleural effusion, not elsewhere classified;J92 Pleural plaque;J94 Other pleural conditions	N28 Other disorders of kidney and ureter, not elsewhere classified	9527	3822	421	121	4.74383	0	Respiratory	Urinary	0	132	168	1	0.999987
J90;J92;J94	K81	J90 Pleural effusion, not elsewhere classified;J92 Pleural plaque;J94 Other pleural conditions	K81 Cholecystitis	9527	3746	253	42	2.90864	0	Respiratory	Hepatobiliary pancreas	0	75	136	1	0.128869
J90;J92;J94	N40	J90 Pleural effusion, not elsewhere classified;J92 Pleural plaque;J94 Other pleural conditions	N40 Hyperplasia of prostate	9527	16565	863	103	2.24366	0	Respiratory	Male genital organs	0	266	494	1	1.17933e-05
J90;J92;J94	K55	J90 Pleural effusion, not elsewhere classified;J92 Pleural plaque;J94 Other pleural conditions	K55 Vascular disorders of intestine	9527	1631	194	49	5.12254	0	Respiratory	Gastrointestinal	0	66	79	0.999997	0.996133
A04	J90;J92;J94	A04 Other bacterial intestinal infections	J90 Pleural effusion, not elsewhere classified;J92 Pleural plaque;J94 Other pleural conditions	3827	9527	342	54	3.84862	0	Infectious	Respiratory	0	134	154	0.999977	0.970873
J43	J90;J92;J94	J43 Emphysema	J90 Pleural effusion, not elsewhere classified;J92 Pleural plaque;J94 Other pleural conditions	2773	9527	498	146	7.73424	2.22045e-15	Respiratory	Respiratory	0	180	172	1	1
J90;J92;J94	K70	J90 Pleural effusion, not elsewhere classified;J92 Pleural plaque;J94 Other pleural conditions	K70 Alcoholic liver disease	9527	1244	166	46	5.74679	0	Respiratory	Hepatobiliary pancreas	0	34	86	1	0.349042
B02	J90;J92;J94	B02 Zoster [herpes zoster]	J90 Pleural effusion, not elsewhere classified;J92 Pleural plaque;J94 Other pleural conditions	780	9527	84	13	4.63791	0	Infectious	Respiratory	0	30	41	0.996981	0.628178
I12	J90;J92;J94	I12 Hypertensive renal disease	J90 Pleural effusion, not elsewhere classified;J92 Pleural plaque;J94 Other pleural conditions	2073	9527	319	37	6.62719	1.07692e-14	Cardiovascular	Respiratory	1	213	69	1.04817e-09	1
J90;J92;J94	K66	J90 Pleural effusion, not elsewhere classified;J92 Pleural plaque;J94 Other pleural conditions	K66 Other disorders of peritoneum	9527	5078	407	83	3.45175	1.19904e-14	Respiratory	Gastrointestinal	0	169	155	0.999747	0.999999
J15	J90;J92;J94	J15 Bacterial pneumonia, not elsewhere classified	J90 Pleural effusion, not elsewhere classified;J92 Pleural plaque;J94 Other pleural conditions	745	9527	207	88	11.9661	0	Respiratory	Respiratory	0	42	77	1	0.99992
D64	J90;J92;J94	D64 Other anaemias	J90 Pleural effusion, not elsewhere classified;J92 Pleural plaque;J94 Other pleural conditions	18059	9527	1832	303	4.36888	0	Hematological	Respiratory	0	869	660	0.986788	1
J90;J92;J94	N03	J90 Pleural effusion, not elsewhere classified;J92 Pleural plaque;J94 Other pleural conditions	N03 Chronic nephritic syndrome	9527	1114	148	14	5.72156	3.77476e-15	Respiratory	Urinary	0	42	92	1	0.00193229
J90;J92;J94	M19	J90 Pleural effusion, not elsewhere classified;J92 Pleural plaque;J94 Other pleural conditions	M19 Other arthrosis	9527	26203	1191	169	1.95749	0	Respiratory	Joint	0	401	621	1	0.0736785
D89	J90;J92;J94	D89 Other disorders involving the immune mechanism, not elsewhere classified	J90 Pleural effusion, not elsewhere classified;J92 Pleural plaque;J94 Other pleural conditions	469	9527	59	7	5.41773	0	Immunological	Respiratory	0	28	24	0.698538	0.941261
C34	J90;J92;J94	C34 Malignant neoplasm of bronchus and lung	J90 Pleural effusion, not elsewhere classified;J92 Pleural plaque;J94 Other pleural conditions	3381	9527	807	203	10.2794	3.03091e-14	Neoplasm	Respiratory	0	355	249	0.999723	1
J90;J92;J94	M35	J90 Pleural effusion, not elsewhere classified;J92 Pleural plaque;J94 Other pleural conditions	M35 Other systemic involvement of connective tissue	9527	3161	195	48	2.65673	0	Respiratory	Immunological	0	51	96	1	0.612688
I20	J90;J92;J94	I20 Angina pectoris	J90 Pleural effusion, not elsewhere classified;J92 Pleural plaque;J94 Other pleural conditions	25449	9527	1719	224	2.909	2.52909e-13	Cardiovascular	Respiratory	1	1178	317	1.2077e-54	1
J90;J92;J94	M06	J90 Pleural effusion, not elsewhere classified;J92 Pleural plaque;J94 Other pleural conditions	M06 Other rheumatoid arthritis	9527	6587	380	75	2.48447	5.70655e-14	Respiratory	Immunological	0	95	210	1	0.0226435
J39	J90;J92;J94	J39 Other diseases of upper respiratory tract	J90 Pleural effusion, not elsewhere classified;J92 Pleural plaque;J94 Other pleural conditions	1058	9527	84	12	3.41926	0	Ear, Nose, Throat	Respiratory	0	39	33	0.777398	0.981235
I31	J90;J92;J94	I31 Other diseases of pericardium	J90 Pleural effusion, not elsewhere classified;J92 Pleural plaque;J94 Other pleural conditions	1763	9527	615	318	15.0231	0	Cardiovascular	Respiratory	0	117	180	1	1
J90;J92;J94	L97	J90 Pleural effusion, not elsewhere classified;J92 Pleural plaque;J94 Other pleural conditions	L97 Ulcer of lower limb, not elsewhere classified	9527	1814	276	25	6.55254	0	Respiratory	Dermatological	0	118	133	0.993277	0.746017
C92	J90;J92;J94	C92 Myeloid leukaemia	J90 Pleural effusion, not elsewhere classified;J92 Pleural plaque;J94 Other pleural conditions	664	9527	122	20	7.91279	0	Neoplasm	Respiratory	0	81	21	0.000185695	1
J90;J92;J94	M46	J90 Pleural effusion, not elsewhere classified;J92 Pleural plaque;J94 Other pleural conditions	M46 Other inflammatory spondylopathies	9527	2195	143	24	2.80569	1.29896e-14	Respiratory	Spine	0	56	63	0.996382	0.934011
J90;J92;J94	K56	J90 Pleural effusion, not elsewhere classified;J92 Pleural plaque;J94 Other pleural conditions	K56 Paralytic ileus and intestinal obstruction without hernia	9527	5961	745	202	5.38239	6.9611e-14	Respiratory	Gastrointestinal	0	245	298	1	1
I51	J90;J92;J94	I51 Complications and ill-defined descriptions of heart disease	J90 Pleural effusion, not elsewhere classified;J92 Pleural plaque;J94 Other pleural conditions	7240	9527	1173	385	6.97746	7.86038e-14	Cardiovascular	Respiratory	0	416	372	1	1
I38	J90;J92;J94	I38 Endocarditis, valve unspecified	J90 Pleural effusion, not elsewhere classified;J92 Pleural plaque;J94 Other pleural conditions	600	9527	81	13	5.81396	1.55431e-15	Cardiovascular	Respiratory	0	36	32	0.866794	0.977586
D75	J90;J92;J94	D75 Other diseases of blood and blood-forming organs	J90 Pleural effusion, not elsewhere classified;J92 Pleural plaque;J94 Other pleural conditions	938	9527	88	10	4.04034	4.44089e-15	Hematological	Respiratory	0	52	26	0.0546477	0.999969
J90;J92;J94	K20;K21	J90 Pleural effusion, not elsewhere classified;J92 Pleural plaque;J94 Other pleural conditions	K20 Oesophagitis;K21 Gastro-oesophageal reflux disease	9527	44943	1752	172	1.67884	0	Respiratory	Gastrointestinal	-1	516	1064	1	1.198e-19
I49	J90;J92;J94	I49 Other cardiac arrhythmias	J90 Pleural effusion, not elsewhere classified;J92 Pleural plaque;J94 Other pleural conditions	4136	9527	340	83	3.54027	0	Cardiovascular	Respiratory	0	131	126	0.999992	0.999999
J90;J92;J94	L89	J90 Pleural effusion, not elsewhere classified;J92 Pleural plaque;J94 Other pleural conditions	L89 Decubitus ulcer	9527	1769	438	118	10.6631	0	Respiratory	Dermatological	0	219	101	0.519051	1
D37	J90;J92;J94	D37 Neoplasm of uncertain or unknown behaviour of oral cavity and digestive organs	J90 Pleural effusion, not elsewhere classified;J92 Pleural plaque;J94 Other pleural conditions	1659	9527	147	20	3.816	0	Neoplasm	Respiratory	0	93	34	0.000815656	1
E16	J90;J92;J94	E16 Other disorders of pancreatic internal secretion	J90 Pleural effusion, not elsewhere classified;J92 Pleural plaque;J94 Other pleural conditions	1640	9527	261	39	6.85385	0	Endocrine	Respiratory	0	110	112	0.9954	0.990753
J90;J92;J94	N08	J90 Pleural effusion, not elsewhere classified;J92 Pleural plaque;J94 Other pleural conditions	N08 Glomerular disorders in diseases classified elsewhere	9527	603	123	8	8.78468	2.9976e-15	Respiratory	Urinary	0	45	70	0.998977	0.0744081
I35	J90;J92;J94	I35 Nonrheumatic aortic valve disorders	J90 Pleural effusion, not elsewhere classified;J92 Pleural plaque;J94 Other pleural conditions	4101	9527	610	108	6.40587	1.66533e-15	Cardiovascular	Respiratory	1	377	125	3.01091e-09	1
J90;J92;J94	K80	J90 Pleural effusion, not elsewhere classified;J92 Pleural plaque;J94 Other pleural conditions	K80 Cholelithiasis	9527	19795	985	217	2.14298	3.9857e-14	Respiratory	Hepatobiliary pancreas	0	266	502	1	0.283155
I74	J90;J92;J94	I74 Arterial embolism and thrombosis	J90 Pleural effusion, not elsewhere classified;J92 Pleural plaque;J94 Other pleural conditions	1324	9527	174	20	5.65978	0	Cardiovascular	Respiratory	0	95	59	0.127706	0.999993
I50	J90;J92;J94	I50 Heart failure	J90 Pleural effusion, not elsewhere classified;J92 Pleural plaque;J94 Other pleural conditions	8926	9527	1737	620	8.38071	1.32228e-13	Cardiovascular	Respiratory	0	591	526	1	1
D86	J90;J92;J94	D86 Sarcoidosis	J90 Pleural effusion, not elsewhere classified;J92 Pleural plaque;J94 Other pleural conditions	856	9527	62	12	3.11929	3.86358e-14	Immunological	Respiratory	0	36	14	0.126427	0.999998
F05	J90;J92;J94	F05 Delirium, not induced by alcohol and other psychoactive substances	J90 Pleural effusion, not elsewhere classified;J92 Pleural plaque;J94 Other pleural conditions	1557	9527	269	68	7.44049	0	Psychiatric	Respiratory	0	59	142	1	0.196685
J90;J92;J94	K91	J90 Pleural effusion, not elsewhere classified;J92 Pleural plaque;J94 Other pleural conditions	K91 Postprocedural disorders of digestive system, not elsewhere classified	9527	2347	373	101	6.84437	0	Respiratory	Gastrointestinal	0	127	145	1	0.999994
D47	J90;J92;J94	D47 Other neoplasms of uncertain or unknown behaviour of lymphoid, haematopoietic and related tissue	J90 Pleural effusion, not elsewhere classified;J92 Pleural plaque;J94 Other pleural conditions	963	9527	100	13	4.4721	0	Neoplasm	Respiratory	0	54	33	0.242059	0.999796
J84	J90;J92;J94	J84 Other interstitial pulmonary diseases	J90 Pleural effusion, not elsewhere classified;J92 Pleural plaque;J94 Other pleural conditions	1744	9527	302	92	7.45759	0	Respiratory	Respiratory	0	101	109	1	1
J90;J92;J94	K46	J90 Pleural effusion, not elsewhere classified;J92 Pleural plaque;J94 Other pleural conditions	K46 Unspecified abdominal hernia	9527	489	44	5	3.87509	1.59539e-13	Respiratory	Gastrointestinal	0	23	16	0.440198	0.975617
I95	J90;J92;J94	I95 Hypotension	J90 Pleural effusion, not elsewhere classified;J92 Pleural plaque;J94 Other pleural conditions	8464	9527	1218	288	6.1974	0	Cardiovascular	Respiratory	0	423	507	1	1
G95	J90;J92;J94	G95 Other diseases of spinal cord	J90 Pleural effusion, not elsewhere classified;J92 Pleural plaque;J94 Other pleural conditions	904	9527	77	11	3.66826	0	Neurological	Respiratory	0	30	36	0.98023	0.752809
D69	J90;J92;J94	D69 Purpura and other haemorrhagic conditions	J90 Pleural effusion, not elsewhere classified;J92 Pleural plaque;J94 Other pleural conditions	2680	9527	415	93	6.66885	2.22045e-16	Hematological	Respiratory	0	167	155	0.999973	1
E03	J90;J92;J94	E03 Other hypothyroidism	J90 Pleural effusion, not elsewhere classified;J92 Pleural plaque;J94 Other pleural conditions	20958	9527	819	116	1.68295	1.34337e-13	Endocrine	Respiratory	1	493	210	2.94117e-09	1
I47	J90;J92;J94	I47 Paroxysmal tachycardia	J90 Pleural effusion, not elsewhere classified;J92 Pleural plaque;J94 Other pleural conditions	4679	9527	426	89	3.92098	7.66054e-15	Cardiovascular	Respiratory	0	199	138	0.920037	1
J90;J92;J94	L03	J90 Pleural effusion, not elsewhere classified;J92 Pleural plaque;J94 Other pleural conditions	L03 Cellulitis	9527	10516	778	105	3.18616	9.70335e-14	Respiratory	Dermatological	0	262	411	1	0.0615548
I82	J90;J92;J94	I82 Other venous embolism and thrombosis	J90 Pleural effusion, not elsewhere classified;J92 Pleural plaque;J94 Other pleural conditions	604	9527	122	34	8.69883	0	Cardiovascular	Respiratory	0	42	46	0.999814	0.9976
E27	J90;J92;J94	E27 Other disorders of adrenal gland	J90 Pleural effusion, not elsewhere classified;J92 Pleural plaque;J94 Other pleural conditions	750	9527	65	11	3.73242	1.88738e-15	Endocrine	Respiratory	0	26	28	0.959159	0.89273
J90;J92;J94	K57	J90 Pleural effusion, not elsewhere classified;J92 Pleural plaque;J94 Other pleural conditions	K57 Diverticular disease of intestine	9527	41136	1569	209	1.64263	1.15463e-14	Respiratory	Gastrointestinal	-1	482	878	1	1.29452e-06
B96	J90;J92;J94	B96 Other bacterial agents as the cause of diseases classified to other chapters	J90 Pleural effusion, not elsewhere classified;J92 Pleural plaque;J94 Other pleural conditions	13036	9527	1489	346	4.91913	4.85167e-14	Infectious	Respiratory	0	592	551	1	1
J45	J90;J92;J94	J45 Asthma	J90 Pleural effusion, not elsewhere classified;J92 Pleural plaque;J94 Other pleural conditions	37337	9527	1495	201	1.72441	0	Respiratory	Respiratory	1	1024	270	1.32274e-47	1
J13	J90;J92;J94	J13 Pneumonia due to Streptococcus pneumoniae	J90 Pleural effusion, not elsewhere classified;J92 Pleural plaque;J94 Other pleural conditions	422	9527	104	51	10.6135	2.55351e-15	Respiratory	Respiratory	0	30	23	0.999996	1
J90;J92;J94	L27	J90 Pleural effusion, not elsewhere classified;J92 Pleural plaque;J94 Other pleural conditions	L27 Dermatitis due to substances taken internally	9527	712	83	16	5.02037	1.44329e-15	Respiratory	Dermatological	0	34	33	0.96079	0.976238
J90;J92;J94	K44	J90 Pleural effusion, not elsewhere classified;J92 Pleural plaque;J94 Other pleural conditions	K44 Diaphragmatic hernia	9527	39329	1524	104	1.66882	1.59872e-14	Respiratory	Gastrointestinal	-1	398	1022	1	2.07202e-41
J90;J92;J94	M54	J90 Pleural effusion, not elsewhere classified;J92 Pleural plaque;J94 Other pleural conditions	M54 Dorsalgia	9527	21562	981	116	1.95938	1.53322e-13	Respiratory	Spine	-1	300	565	1	1.10118e-06
J90;J92;J94	J98	J90 Pleural effusion, not elsewhere classified;J92 Pleural plaque;J94 Other pleural conditions	J98 Other respiratory disorders	9527	5690	1866	1107	14.1233	0	Respiratory	Respiratory	0	442	317	1	1
C90	J90;J92;J94	C90 Multiple myeloma and malignant plasma cell neoplasms	J90 Pleural effusion, not elsewhere classified;J92 Pleural plaque;J94 Other pleural conditions	889	9527	118	17	5.71634	0	Neoplasm	Respiratory	0	78	23	0.000298941	1
J90;J92;J94	N17	J90 Pleural effusion, not elsewhere classified;J92 Pleural plaque;J94 Other pleural conditions	N17 Acute renal failure	9527	9312	1801	487	8.3293	7.69385e-14	Respiratory	Urinary	0	729	585	1	1
G93	J90;J92;J94	G93 Other disorders of brain	J90 Pleural effusion, not elsewhere classified;J92 Pleural plaque;J94 Other pleural conditions	2484	9527	184	44	3.1901	0	Neurological	Respiratory	0	70	70	0.99957	0.99957
J90;J92;J94	M05	J90 Pleural effusion, not elsewhere classified;J92 Pleural plaque;J94 Other pleural conditions	M05 Seropositive rheumatoid arthritis	9527	859	80	14	4.01083	0	Respiratory	Immunological	0	28	38	0.997566	0.711785
C91	J90;J92;J94	C91 Lymphoid leukaemia	J90 Pleural effusion, not elsewhere classified;J92 Pleural plaque;J94 Other pleural conditions	942	9527	112	15	5.12041	1.11022e-16	Neoplasm	Respiratory	0	76	21	9.91185e-05	1
I44	J90;J92;J94	I44 Atrioventricular and left bundle-branch block	J90 Pleural effusion, not elsewhere classified;J92 Pleural plaque;J94 Other pleural conditions	6063	9527	650	150	4.61704	7.09433e-14	Cardiovascular	Respiratory	0	267	233	0.999998	1
F17	J90;J92;J94	F17 Mental and behavioural disorders due to use of tobacco	J90 Pleural effusion, not elsewhere classified;J92 Pleural plaque;J94 Other pleural conditions	18179	9527	1080	190	2.55854	5.04041e-14	Psychiatric	Respiratory	0	581	309	0.00683694	1
B00	J90;J92;J94	B00 Herpesviral [herpes simplex] infections	J90 Pleural effusion, not elsewhere classified;J92 Pleural plaque;J94 Other pleural conditions	432	9527	49	10	4.88484	6.66134e-16	Infectious	Respiratory	0	17	22	0.989353	0.804199
E87	J90;J92;J94	E87 Other disorders of fluid, electrolyte and acid-base balance	J90 Pleural effusion, not elsewhere classified;J92 Pleural plaque;J94 Other pleural conditions	9766	9527	1885	608	8.31252	3.01981e-14	Metabolic	Respiratory	0	542	735	1	1
A41	J90;J92;J94	A41 Other septicaemia	J90 Pleural effusion, not elsewhere classified;J92 Pleural plaque;J94 Other pleural conditions	6601	9527	1361	375	8.87946	4.44089e-15	Infectious	Respiratory	0	450	536	1	1
J90;J92;J94	N19	J90 Pleural effusion, not elsewhere classified;J92 Pleural plaque;J94 Other pleural conditions	N19 Unspecified renal failure	9527	2053	325	47	6.81761	0	Respiratory	Urinary	0	120	158	0.999999	0.710416
C25	J90;J92;J94	C25 Malignant neoplasm of pancreas	J90 Pleural effusion, not elsewhere classified;J92 Pleural plaque;J94 Other pleural conditions	971	9527	134	25	5.94324	4.10783e-15	Neoplasm	Respiratory	0	81	28	0.00966842	1
D61	J90;J92;J94	D61 Other aplastic anaemias	J90 Pleural effusion, not elsewhere classified;J92 Pleural plaque;J94 Other pleural conditions	716	9527	170	26	10.2252	2.22045e-16	Hematological	Respiratory	0	80	64	0.800536	0.999541
J90;J92;J94	K72	J90 Pleural effusion, not elsewhere classified;J92 Pleural plaque;J94 Other pleural conditions	K72 Hepatic failure, not elsewhere classified	9527	585	129	23	9.49668	1.9984e-15	Respiratory	Hepatobiliary pancreas	0	70	36	0.189344	1
D73	J90;J92;J94	D73 Diseases of spleen	J90 Pleural effusion, not elsewhere classified;J92 Pleural plaque;J94 Other pleural conditions	777	9527	150	34	8.31396	2.22045e-15	Hematological	Respiratory	0	57	59	0.998797	0.996574
I70	J90;J92;J94	I70 Atherosclerosis	J90 Pleural effusion, not elsewhere classified;J92 Pleural plaque;J94 Other pleural conditions	1940	9527	247	49	5.48319	2.9976e-15	Cardiovascular	Respiratory	0	114	84	0.898462	1
E55	J90;J92;J94	E55 Vitamin D deficiency	J90 Pleural effusion, not elsewhere classified;J92 Pleural plaque;J94 Other pleural conditions	1386	9527	98	14	3.04509	0	Nutritional	Respiratory	0	28	56	0.999995	0.0944234
J90;J92;J94	K74	J90 Pleural effusion, not elsewhere classified;J92 Pleural plaque;J94 Other pleural conditions	K74 Fibrosis and cirrhosis of liver	9527	1364	178	39	5.62009	0	Respiratory	Hepatobiliary pancreas	0	48	91	1	0.411083
J90;J92;J94	K75	J90 Pleural effusion, not elsewhere classified;J92 Pleural plaque;J94 Other pleural conditions	K75 Other inflammatory liver diseases	9527	1092	140	37	5.52133	3.9968e-15	Respiratory	Hepatobiliary pancreas	0	45	58	0.999993	0.982882
J90;J92;J94	N39	J90 Pleural effusion, not elsewhere classified;J92 Pleural plaque;J94 Other pleural conditions	N39 Other disorders of urinary system	9527	27390	1735	236	2.72801	0	Respiratory	Urinary	0	641	858	1	0.684435
F32	J90;J92;J94	F32 Depressive episode	J90 Pleural effusion, not elsewhere classified;J92 Pleural plaque;J94 Other pleural conditions	18765	9527	931	132	2.13668	9.63674e-14	Psychiatric	Respiratory	0	499	300	0.0152408	1
I65	J90;J92;J94	I65 Occlusion and stenosis of precerebral arteries, not resulting in cerebral infarction	J90 Pleural effusion, not elsewhere classified;J92 Pleural plaque;J94 Other pleural conditions	1525	9527	149	21	4.20779	0	Cardiovascular	Respiratory	0	72	56	0.688403	0.999122
D50	J90;J92;J94	D50 Iron deficiency anaemia	J90 Pleural effusion, not elsewhere classified;J92 Pleural plaque;J94 Other pleural conditions	13019	9527	825	101	2.72907	5.72875e-14	Hematological	Respiratory	0	394	330	0.907097	1
J22	J90;J92;J94	J22 Unspecified acute lower respiratory infection	J90 Pleural effusion, not elsewhere classified;J92 Pleural plaque;J94 Other pleural conditions	11590	9527	1624	380	6.03449	1.75415e-14	Respiratory	Respiratory	0	658	586	1	1
I21;I22	J90;J92;J94	I21 Acute myocardial infarction;I22 Subsequent myocardial infarction	J90 Pleural effusion, not elsewhere classified;J92 Pleural plaque;J94 Other pleural conditions	11771	9527	904	134	3.30745	1.21014e-14	Cardiovascular	Respiratory	1	578	192	2.18489e-17	1
I25	J90;J92;J94	I25 Chronic ischaemic heart disease	J90 Pleural effusion, not elsewhere classified;J92 Pleural plaque;J94 Other pleural conditions	36556	9527	2637	541	3.10663	2.02394e-13	Cardiovascular	Respiratory	1	1580	516	1.00644e-24	1
A09	J90;J92;J94	A09 Diarrhoea and gastro-enteritis of presumed infectious origin	J90 Pleural effusion, not elsewhere classified;J92 Pleural plaque;J94 Other pleural conditions	10766	9527	989	174	3.95621	9.9809e-14	Infectious	Respiratory	0	332	483	1	0.777307
C80	J90;J92;J94	C80 Malignant neoplasm without specification of site	J90 Pleural effusion, not elsewhere classified;J92 Pleural plaque;J94 Other pleural conditions	1877	9527	358	73	8.21404	0	Neoplasm	Respiratory	0	170	115	0.842355	1
C22	J90;J92;J94	C22 Malignant neoplasm of liver and intrahepatic bile ducts	J90 Pleural effusion, not elsewhere classified;J92 Pleural plaque;J94 Other pleural conditions	578	9527	83	19	6.18427	0	Neoplasm	Respiratory	0	43	21	0.413202	0.999999
J90;J92;J94	K83	J90 Pleural effusion, not elsewhere classified;J92 Pleural plaque;J94 Other pleural conditions	K83 Other diseases of biliary tract	9527	3039	378	69	5.35672	0	Respiratory	Hepatobiliary pancreas	0	132	177	1	0.900786
D70	J90;J92;J94	D70 Agranulocytosis	J90 Pleural effusion, not elsewhere classified;J92 Pleural plaque;J94 Other pleural conditions	4914	9527	785	121	6.87975	3.10862e-15	Hematological	Respiratory	0	389	275	0.612371	1
J90;J92;J94	J96	J90 Pleural effusion, not elsewhere classified;J92 Pleural plaque;J94 Other pleural conditions	J96 Respiratory failure, not elsewhere classified	9527	3669	1016	410	11.9257	0	Respiratory	Respiratory	0	369	237	1	1
I89	J90;J92;J94	I89 Other non-infective disorders of lymphatic vessels and lymph nodes	J90 Pleural effusion, not elsewhere classified;J92 Pleural plaque;J94 Other pleural conditions	1134	9527	184	49	6.98784	0	Cardiovascular	Respiratory	0	50	85	1	0.86562
C19;C20	J90;J92;J94	C19 Malignant neoplasm of rectosigmoid junction;C20 Malignant neoplasm of rectum	J90 Pleural effusion, not elsewhere classified;J92 Pleural plaque;J94 Other pleural conditions	2756	9527	241	31	3.76596	0	Neoplasm	Respiratory	1	162	48	4.81949e-08	1
J90;J92;J94	K92	J90 Pleural effusion, not elsewhere classified;J92 Pleural plaque;J94 Other pleural conditions	K92 Other diseases of digestive system	9527	14676	876	107	2.5706	1.56986e-13	Respiratory	Gastrointestinal	0	356	413	1	0.957597
J90;J92;J94	M80	J90 Pleural effusion, not elsewhere classified;J92 Pleural plaque;J94 Other pleural conditions	M80 Osteoporosis with pathological fracture	9527	1351	103	17	3.28337	0	Respiratory	Bone	0	40	46	0.991195	0.881549
I69	J90;J92;J94	I69 Sequelae of cerebrovascular disease	J90 Pleural effusion, not elsewhere classified;J92 Pleural plaque;J94 Other pleural conditions	2016	9527	188	23	4.01611	5.66214e-15	Cardiovascular	Respiratory	0	91	74	0.6951	0.998654
H90	H92	H90 Conductive and sensorineural hearing loss	H92 Otalgia and effusion of ear	1492	713	57	21	21.9842	0	Ear, Nose, Throat	Ear, Nose, Throat	0	17	19	0.999368	0.996246
H60	H92	H60 Otitis externa	H92 Otalgia and effusion of ear	730	713	39	12	30.743	0	Ear, Nose, Throat	Ear, Nose, Throat	0	14	13	0.973374	0.988149
H92	H93	H92 Otalgia and effusion of ear	H93 Other disorders of ear, not elsewhere classified	713	993	32	12	18.5441	2.22045e-16	Ear, Nose, Throat	Ear, Nose, Throat	0	10	10	0.989969	0.989969
E78	H92	E78 Disorders of lipoprotein metabolism and other lipidaemias	H92 Otalgia and effusion of ear	53818	713	169	16	1.80702	1.50036e-12	Metabolic	Ear, Nose, Throat	0	55	98	0.999998	0.0225898
B95	H92	B95 Streptococcus and staphylococcus as the cause of diseases classified to other chapters	H92 Otalgia and effusion of ear	6041	713	38	8	3.61976	4.56063e-11	Infectious	Ear, Nose, Throat	0	14	16	0.963524	0.872062
H91	H92	H91 Other hearing loss	H92 Otalgia and effusion of ear	4959	713	107	37	12.4164	1.11022e-15	Ear, Nose, Throat	Ear, Nose, Throat	0	35	35	0.999897	0.999897
H92	I10	H92 Otalgia and effusion of ear	I10 Essential (primary) hypertension	713	112927	296	40	1.50834	2.08336e-11	Ear, Nose, Throat	Cardiovascular	0	139	117	0.865294	0.999881
H92	J34	H92 Otalgia and effusion of ear	J34 Other disorders of nose and nasal sinuses	713	8627	58	19	3.86877	0	Ear, Nose, Throat	Ear, Nose, Throat	0	14	25	0.999985	0.881476
H65;H66	H92	H65 Nonsuppurative otitis media;H66 Suppurative and unspecified otitis media	H92 Otalgia and effusion of ear	2292	713	140	25	35.1494	4.44089e-16	Ear, Nose, Throat	Ear, Nose, Throat	0	73	42	0.336378	0.999999
H92	K20;K21	H92 Otalgia and effusion of ear	K20 Oesophagitis;K21 Gastro-oesophageal reflux disease	713	44943	141	11	1.80535	1.02355e-10	Ear, Nose, Throat	Gastrointestinal	0	78	52	0.119144	0.999355
H92	J45	H92 Otalgia and effusion of ear	J45 Asthma	713	37337	118	12	1.81864	2.0893e-09	Ear, Nose, Throat	Respiratory	0	43	63	0.998879	0.259745
H92	M54	H92 Otalgia and effusion of ear	M54 Dorsalgia	713	21562	86	21	2.29517	8.33233e-12	Ear, Nose, Throat	Spine	0	40	25	0.774726	0.999975
H61	H92	H61 Other disorders of external ear	H92 Otalgia and effusion of ear	1314	713	58	19	25.4002	1.11022e-16	Ear, Nose, Throat	Ear, Nose, Throat	0	24	15	0.925997	0.99995
F17	H92	F17 Mental and behavioural disorders due to use of tobacco	H92 Otalgia and effusion of ear	18179	713	85	10	2.69063	0	Psychiatric	Ear, Nose, Throat	0	20	55	1	0.0044181
A41	H92	A41 Other septicaemia	H92 Otalgia and effusion of ear	6601	713	41	8	3.5742	1.18797e-11	Infectious	Ear, Nose, Throat	0	12	21	0.997838	0.5
H92	J02	H92 Otalgia and effusion of ear	J02 Acute pharyngitis	713	1291	30	18	13.3721	2.22045e-16	Ear, Nose, Throat	Ear, Nose, Throat	0	7	5	0.999285	0.99997
H73	H92	H73 Other disorders of tympanic membrane	H92 Otalgia and effusion of ear	502	713	41	16	46.9986	1.11022e-16	Ear, Nose, Throat	Ear, Nose, Throat	0	13	12	0.994246	0.997838
G51	H92	G51 Facial nerve disorders	H92 Otalgia and effusion of ear	1260	713	23	8	10.5042	5.55112e-16	Neurological	Ear, Nose, Throat	0	7	8	0.982655	0.95343
H72	H92	H72 Perforation of tympanic membrane	H92 Otalgia and effusion of ear	1321	713	78	27	33.9779	2.22045e-16	Ear, Nose, Throat	Ear, Nose, Throat	0	28	23	0.995614	0.999925
F32	H92	F32 Depressive episode	H92 Otalgia and effusion of ear	18765	713	82	8	2.51461	2.91434e-13	Psychiatric	Ear, Nose, Throat	0	28	46	0.998679	0.160147
H74	H92	H74 Other disorders of middle ear and mastoid	H92 Otalgia and effusion of ear	582	713	46	13	45.482	0	Ear, Nose, Throat	Ear, Nose, Throat	0	14	19	0.997733	0.908038
N94	N99	N94 Pain and other conditions associated with female genital organs and menstrual cycle	N99 Postprocedural disorders of genito-urinary system, not elsewhere classified	4310	1567	80	20	4.86002	3.55271e-15	Female genital organs	Female genital organs	0	46	14	0.109259	1
N83	N94	N83 Noninflammatory disorders of ovary, Fallopian tube and broad ligament	N94 Pain and other conditions associated with female genital organs and menstrual cycle	6875	4310	553	217	7.65719	0	Female genital organs	Female genital organs	0	132	204	1	1
N94	N95	N94 Pain and other conditions associated with female genital organs and menstrual cycle	N95 Menopausal and other perimenopausal disorders	4310	13482	306	80	2.16065	0	Female genital organs	Female genital organs	0	159	67	0.264765	1
D26	N94	D26 Other benign neoplasms of uterus	N94 Pain and other conditions associated with female genital organs and menstrual cycle	473	4310	26	11	5.23274	2.66932e-11	Neoplasm	Female genital organs	0	6	9	0.998753	0.962241
N94	N97	N94 Pain and other conditions associated with female genital organs and menstrual cycle	N97 Female infertility	4310	1330	93	29	6.65653	1.88738e-15	Female genital organs	Female genital organs	0	15	49	1	0.339266
N70	N94	N70 Salpingitis and oophoritis	N94 Pain and other conditions associated with female genital organs and menstrual cycle	731	4310	96	28	12.5017	9.99201e-16	Female genital organs	Female genital organs	0	24	44	1	0.820801
N81	N94	N81 Female genital prolapse	N94 Pain and other conditions associated with female genital organs and menstrual cycle	15187	4310	465	123	2.91473	4.56302e-14	Female genital organs	Female genital organs	0	155	187	1	0.999991
N93	N94	N93 Other abnormal uterine and vaginal bleeding	N94 Pain and other conditions associated with female genital organs and menstrual cycle	5305	4310	422	203	7.57258	2.55351e-14	Female genital organs	Female genital organs	0	116	103	1	1
N72;N75	N94	N72 Inflammatory disease of cervix uteri;N75 Diseases of Bartholin's gland	N94 Pain and other conditions associated with female genital organs and menstrual cycle	2368	4310	107	39	4.30149	0	Female genital organs	Female genital organs	0	22	46	1	0.939244
N86	N94	N86 Erosion and ectropion of cervix uteri	N94 Pain and other conditions associated with female genital organs and menstrual cycle	1146	4310	79	37	6.56235	0	Female genital organs	Female genital organs	0	23	19	0.999949	0.999999
N85	N94	N85 Other noninflammatory disorders of uterus, except cervix	N94 Pain and other conditions associated with female genital organs and menstrual cycle	7044	4310	402	187	5.4328	2.53131e-14	Female genital organs	Female genital organs	0	67	148	1	1
N73	N94	N73 Other female pelvic inflammatory diseases	N94 Pain and other conditions associated with female genital organs and menstrual cycle	3873	4310	512	222	12.5846	0	Female genital organs	Female genital organs	0	115	175	1	1
N76	N94	N76 Other inflammation of vagina and vulva	N94 Pain and other conditions associated with female genital organs and menstrual cycle	1038	4310	82	27	7.52027	0	Female genital organs	Female genital organs	0	21	34	0.999998	0.951485
J45	N94	J45 Asthma	N94 Pain and other conditions associated with female genital organs and menstrual cycle	37337	4310	651	94	1.65981	6.73905e-14	Respiratory	Female genital organs	0	182	375	1	5.96061e-05
D25	N94	D25 Leiomyoma of uterus	N94 Pain and other conditions associated with female genital organs and menstrual cycle	13924	4310	881	456	6.02322	0	Neoplasm	Female genital organs	0	152	273	1	1
N89	N94	N89 Other noninflammatory disorders of vagina	N94 Pain and other conditions associated with female genital organs and menstrual cycle	2040	4310	249	149	11.6195	0	Female genital organs	Female genital organs	0	42	58	1	1
N84	N94	N84 Polyp of female genital tract	N94 Pain and other conditions associated with female genital organs and menstrual cycle	13967	4310	467	205	3.18296	1.90958e-14	Female genital organs	Female genital organs	0	123	139	1	1
N39	N94	N39 Other disorders of urinary system	N94 Pain and other conditions associated with female genital organs and menstrual cycle	27390	4310	594	92	2.06448	7.66054e-14	Urinary	Female genital organs	0	165	337	1	0.000585688
N80	N94	N80 Endometriosis	N94 Pain and other conditions associated with female genital organs and menstrual cycle	4999	4310	633	302	12.0542	1.88738e-15	Female genital organs	Female genital organs	0	114	217	1	1
N88	N94	N88 Other noninflammatory disorders of cervix uteri	N94 Pain and other conditions associated with female genital organs and menstrual cycle	2450	4310	164	83	6.37228	0	Female genital organs	Female genital organs	0	26	55	1	0.999993
D27	N94	D27 Benign neoplasm of ovary	N94 Pain and other conditions associated with female genital organs and menstrual cycle	1947	4310	85	22	4.15595	5.55112e-16	Neoplasm	Female genital organs	0	14	49	1	0.0963802
N90	N94	N90 Other noninflammatory disorders of vulva and perineum	N94 Pain and other conditions associated with female genital organs and menstrual cycle	2657	4310	195	85	6.9865	0	Female genital organs	Female genital organs	0	46	64	1	1
I48	K86	I48 Atrial fibrillation and flutter	K86 Other diseases of pancreas	22139	1839	198	27	1.99535	0	Cardiovascular	Hepatobiliary pancreas	0	99	72	0.528316	0.999958
C18	I48	C18 Malignant neoplasm of colon	I48 Atrial fibrillation and flutter	4317	22139	453	50	1.9447	9.09273e-14	Neoplasm	Cardiovascular	0	238	165	0.150647	1
I27	I48	I27 Other pulmonary heart diseases	I48 Atrial fibrillation and flutter	1452	22139	729	144	9.30459	0	Cardiovascular	Cardiovascular	-1	142	443	1	3.3251e-09
I48	M13	I48 Atrial fibrillation and flutter	M13 Other arthritis	22139	19151	1920	267	1.858	4.02456e-13	Cardiovascular	Joint	0	873	780	0.999968	1
F06	I48	F06 Other mental disorders due to brain damage and dysfunction and to physical disease	I48 Atrial fibrillation and flutter	463	22139	91	10	3.64247	0	Psychiatric	Cardiovascular	0	17	64	1	6.60816e-05
I48	J47	I48 Atrial fibrillation and flutter	J47 Bronchiectasis	22139	3155	475	72	2.79017	1.28786e-14	Cardiovascular	Respiratory	0	224	179	0.900582	1
I05	I48	I05 Rheumatic mitral valve diseases	I48 Atrial fibrillation and flutter	489	22139	316	75	11.9761	1.9984e-15	Cardiovascular	Cardiovascular	0	94	147	1	0.902181
A08	I48	A08 Viral and other specified intestinal infections	I48 Atrial fibrillation and flutter	1314	22139	198	34	2.79258	0	Infectious	Cardiovascular	0	69	95	0.999994	0.738732
I48	K76	I48 Atrial fibrillation and flutter	K76 Other diseases of liver	22139	5828	706	91	2.24503	1.53877e-13	Cardiovascular	Hepatobiliary pancreas	0	370	245	0.107109	1
I48	J81	I48 Atrial fibrillation and flutter	J81 Pulmonary oedema	22139	769	278	58	6.69969	0	Cardiovascular	Respiratory	0	143	77	0.337342	1
D51	I48	D51 Vitamin B12 deficiency anaemia	I48 Atrial fibrillation and flutter	1328	22139	144	32	2.00956	1.73195e-14	Hematological	Cardiovascular	0	58	54	0.992315	0.999029
I48	M86	I48 Atrial fibrillation and flutter	M86 Osteomyelitis	22139	825	149	16	3.3471	4.88498e-15	Cardiovascular	Bone	0	64	69	0.96443	0.83721
G47	I48	G47 Sleep disorders	I48 Atrial fibrillation and flutter	8004	22139	1105	143	2.55853	1.36335e-13	Neurological	Cardiovascular	0	510	452	0.995177	1
I48	I71	I48 Atrial fibrillation and flutter	I71 Aortic aneurysm and dissection	22139	2176	682	172	5.80847	0	Cardiovascular	Cardiovascular	0	265	245	1	1
E14	I48	E14 Unspecified diabetes mellitus	I48 Atrial fibrillation and flutter	3867	22139	587	54	2.8132	0	Endocrine	Cardiovascular	0	273	260	0.958543	0.997518
I48	M62	I48 Atrial fibrillation and flutter	M62 Other disorders of muscle	22139	1390	170	28	2.26658	0	Cardiovascular	Muscular	0	82	60	0.704258	0.999959
A49	I48	A49 Bacterial infection of unspecified site	I48 Atrial fibrillation and flutter	1186	22139	210	34	3.28149	7.88258e-15	Infectious	Cardiovascular	0	71	105	0.999999	0.527497
E83	I48	E83 Disorders of mineral metabolism	I48 Atrial fibrillation and flutter	3672	22139	582	113	2.93735	4.19664e-14	Metabolic	Cardiovascular	0	165	304	1	0.150033
F41	I48	F41 Other anxiety disorders	I48 Atrial fibrillation and flutter	10708	22139	1013	205	1.75322	0	Psychiatric	Cardiovascular	0	349	459	1	0.998729
G82	I48	G82 Paraplegia and tetraplegia	I48 Atrial fibrillation and flutter	456	22139	55	9	2.23529	9.20313e-08	Neurological	Cardiovascular	0	25	21	0.790623	0.970968
I48	I73	I48 Atrial fibrillation and flutter	I73 Other peripheral vascular diseases	22139	5702	1164	199	3.78322	1.60538e-13	Cardiovascular	Cardiovascular	0	448	517	1	0.999939
I48	J69	I48 Atrial fibrillation and flutter	J69 Pneumonitis due to solids and liquids	22139	1154	300	76	4.81783	1.03251e-14	Cardiovascular	Respiratory	0	179	45	0.000483423	1
C64	I48	C64 Malignant neoplasm of kidney, except renal pelvis	I48 Atrial fibrillation and flutter	1474	22139	144	25	1.81051	5.44049e-11	Neoplasm	Cardiovascular	0	55	64	0.998303	0.92183
I48	N13	I48 Atrial fibrillation and flutter	N13 Obstructive and reflux uropathy	22139	4052	420	45	1.92095	1.34559e-13	Cardiovascular	Urinary	0	197	178	0.906191	0.999257
C16	I48	C16 Malignant neoplasm of stomach	I48 Atrial fibrillation and flutter	854	22139	126	16	2.73432	5.55112e-15	Neoplasm	Cardiovascular	0	66	44	0.328089	0.999768
I07	I48	I07 Rheumatic tricuspid valve diseases	I48 Atrial fibrillation and flutter	585	22139	282	62	8.93366	0	Cardiovascular	Cardiovascular	0	41	179	1	3.53029e-06
I48	I67	I48 Atrial fibrillation and flutter	I67 Other cerebrovascular diseases	22139	4194	912	164	4.02998	8.39329e-14	Cardiovascular	Cardiovascular	0	495	253	0.00537057	1
B37	I48	B37 Candidiasis	I48 Atrial fibrillation and flutter	3662	22139	541	67	2.73788	0	Infectious	Cardiovascular	0	169	305	1	0.00171143
D46	I48	D46 Myelodysplastic syndromes	I48 Atrial fibrillation and flutter	444	22139	84	5	3.50617	0	Neoplasm	Cardiovascular	0	35	44	0.949432	0.371822
E21	I48	E21 Hyperparathyroidism and other disorders of parathyroid gland	I48 Atrial fibrillation and flutter	1261	22139	167	33	2.45436	1.77636e-15	Endocrine	Cardiovascular	0	67	67	0.995841	0.995841
I48	M10	I48 Atrial fibrillation and flutter	M10 Gout	22139	5405	1210	245	4.14883	0	Cardiovascular	Joint	0	624	341	0.143736	1
I48	J95	I48 Atrial fibrillation and flutter	J95 Postprocedural respiratory disorders, not elsewhere classified	22139	559	119	41	3.94522	0	Cardiovascular	Respiratory	0	43	35	0.999145	0.999998
I48	K85	I48 Atrial fibrillation and flutter	K85 Acute pancreatitis	22139	2792	278	46	1.84529	8.32667e-14	Cardiovascular	Hepatobiliary pancreas	0	110	122	0.999808	0.982193
E10	I48	E10 Insulin-dependent diabetes mellitus	I48 Atrial fibrillation and flutter	4108	22139	551	58	2.48575	9.99201e-15	Immunological	Cardiovascular	1	336	157	1.43381e-07	1
H40	I48	H40 Glaucoma	I48 Atrial fibrillation and flutter	7512	22139	691	128	1.70474	7.27196e-14	Ophthalmological	Cardiovascular	0	274	289	1	0.999993
I48	K59	I48 Atrial fibrillation and flutter	K59 Other functional intestinal disorders	22139	17737	1832	192	1.91417	2.5413e-13	Cardiovascular	Gastrointestinal	0	960	680	0.0210307	1
I48	L53	I48 Atrial fibrillation and flutter	L53 Other erythematous conditions	22139	816	104	13	2.362	1.54321e-14	Cardiovascular	Dermatological	0	63	28	0.019479	1
I48	I77	I48 Atrial fibrillation and flutter	I77 Other disorders of arteries and arterioles	22139	2111	426	48	3.73988	0	Cardiovascular	Cardiovascular	0	175	203	0.999908	0.845533
I48	I98	I48 Atrial fibrillation and flutter	I98 Other disorders of circulatory system in diseases classified elsewhere	22139	413	55	7	2.46802	3.76734e-09	Cardiovascular	Cardiovascular	0	27	21	0.606147	0.970968
I48	J10	I48 Atrial fibrillation and flutter	J10 Influenza due to identified influenza virus	22139	416	73	17	3.25211	1.11022e-16	Cardiovascular	Respiratory	0	36	20	0.592439	0.999975
C15	I48	C15 Malignant neoplasm of oesophagus	I48 Atrial fibrillation and flutter	1052	22139	207	23	3.64662	1.06581e-14	Neoplasm	Cardiovascular	0	129	55	0.000240543	1
D68	I48	D68 Other coagulation defects	I48 Atrial fibrillation and flutter	1412	22139	245	53	3.21564	0	Hematological	Cardiovascular	0	65	127	1	0.304685
I48	J86;J93	I48 Atrial fibrillation and flutter	J86 Pyothorax;J93 Pneumothorax	22139	1710	336	100	3.64149	0	Cardiovascular	Respiratory	0	138	98	0.999575	1
I45	I48	I45 Other conduction disorders	I48 Atrial fibrillation and flutter	3645	22139	1073	292	5.45555	9.01501e-14	Cardiovascular	Cardiovascular	0	289	492	1	0.997011
E89	I48	E89 Postprocedural endocrine and metabolic disorders, not elsewhere classified	I48 Atrial fibrillation and flutter	2065	22139	249	49	2.23468	0	Metabolic	Cardiovascular	0	86	114	1	0.918437
E78	I48	E78 Disorders of lipoprotein metabolism and other lipidaemias	I48 Atrial fibrillation and flutter	53818	22139	7991	2087	2.75175	0	Metabolic	Cardiovascular	0	3463	2441	1	1
D45	I48	D45 Polycythaemia vera	I48 Atrial fibrillation and flutter	551	22139	87	11	2.9262	0	Neoplasm	Cardiovascular	0	49	27	0.141804	0.999888
E11	I48	E11 Non-insulin-dependent diabetes mellitus	I48 Atrial fibrillation and flutter	29261	22139	3806	904	2.41055	6.49258e-13	Endocrine	Cardiovascular	0	1809	1093	0.998908	1
A40	I48	A40 Streptococcal septicaemia	I48 Atrial fibrillation and flutter	411	22139	94	27	4.2386	0	Infectious	Cardiovascular	0	22	45	1	0.696852
B95	I48	B95 Streptococcus and staphylococcus as the cause of diseases classified to other chapters	I48 Atrial fibrillation and flutter	6041	22139	977	137	2.99724	0	Infectious	Cardiovascular	0	359	481	1	0.695623
G45	I48	G45 Transient cerebral ischaemic attacks and related syndromes	I48 Atrial fibrillation and flutter	3656	22139	706	142	3.57878	0	Neurological	Cardiovascular	0	306	258	0.999828	1
E66	I48	E66 Obesity	I48 Atrial fibrillation and flutter	19224	22139	2491	526	2.40141	3.66041e-13	Nutritional	Cardiovascular	0	861	1104	1	1
G63	I48	G63 Polyneuropathy in diseases classified elsewhere	I48 Atrial fibrillation and flutter	728	22139	169	19	4.30221	0	Neurological	Cardiovascular	0	59	91	0.999972	0.178002
I24	I48	I24 Other acute ischaemic heart diseases	I48 Atrial fibrillation and flutter	2352	22139	562	98	4.42828	3.83027e-14	Cardiovascular	Cardiovascular	0	200	264	1	0.930114
E22	I48	E22 Hyperfunction of pituitary gland	I48 Atrial fibrillation and flutter	493	22139	61	5	2.29308	7.95798e-09	Endocrine	Cardiovascular	0	21	35	0.995073	0.152839
F00;F01;F03;G30	I48	F00 Dementia in Alzheimer's disease;F01 Vascular dementia;F03 Unspecified dementia;G30 Alzheimer's disease	I48 Atrial fibrillation and flutter	2128	22139	381	79	3.3181	0	Neurological	Cardiovascular	0	76	226	1	0.000161806
G31	I48	G31 Other degenerative diseases of nervous system, not elsewhere classified	I48 Atrial fibrillation and flutter	1095	22139	203	36	3.43572	1.75415e-14	Neurological	Cardiovascular	0	46	121	1	0.00374927
I48	N18	I48 Atrial fibrillation and flutter	N18 Chronic renal failure	22139	9082	2130	419	4.34645	1.03917e-13	Cardiovascular	Urinary	1	1247	464	1.58208e-15	1
I48	M41	I48 Atrial fibrillation and flutter	M41 Scoliosis	22139	1755	177	31	1.8691	0	Cardiovascular	Spine	0	80	66	0.91205	0.999745
I48	I80	I48 Atrial fibrillation and flutter	I80 Phlebitis and thrombophlebitis	22139	5499	622	58	2.09625	1.52434e-13	Cardiovascular	Cardiovascular	0	231	333	1	0.0422999
I48	M48	I48 Atrial fibrillation and flutter	M48 Other spondylopathies	22139	6744	653	77	1.79445	1.06248e-13	Cardiovascular	Spine	0	297	279	0.990597	0.999916
I48	K65	I48 Atrial fibrillation and flutter	K65 Peritonitis	22139	1206	184	43	2.82753	8.21565e-15	Cardiovascular	Gastrointestinal	0	74	67	0.996888	0.999922
I46	I48	I46 Cardiac arrest	I48 Atrial fibrillation and flutter	1626	22139	485	133	5.52786	0	Cardiovascular	Cardiovascular	0	75	277	1	0.000993125
G62	I48	G62 Other polyneuropathies	I48 Atrial fibrillation and flutter	2034	22139	311	39	2.83365	1.38778e-14	Neurological	Cardiovascular	0	113	159	1	0.366873
H91	I48	H91 Other hearing loss	I48 Atrial fibrillation and flutter	4959	22139	590	106	2.20493	1.12577e-13	Ear, Nose, Throat	Cardiovascular	0	199	285	1	0.80635
I34	I48	I34 Nonrheumatic mitral valve disorders	I48 Atrial fibrillation and flutter	3730	22139	1829	542	9.08743	0	Cardiovascular	Cardiovascular	0	486	801	1	1
I10	I48	I10 Essential (primary) hypertension	I48 Atrial fibrillation and flutter	112927	22139	13845	3472	2.27212	1.88061e-12	Cardiovascular	Cardiovascular	0	6994	3379	0.11375	1
C82;C83;C85	I48	C82 Follicular [nodular] non-Hodgkin's lymphoma;C83 Diffuse non-Hodgkin's lymphoma;C85 Other and unspecified types of non-Hodgkin's lymphoma	I48 Atrial fibrillation and flutter	2506	22139	269	31	1.98933	4.74065e-14	Neoplasm	Cardiovascular	0	150	88	0.0335902	1
I48	J42;J44	I48 Atrial fibrillation and flutter	J42 Unspecified chronic bronchitis;J44 Other chronic obstructive pulmonary disease	22139	13595	2312	606	3.1517	1.56097e-13	Cardiovascular	Respiratory	0	888	818	1	1
I48	I87	I48 Atrial fibrillation and flutter	I87 Other disorders of veins	22139	758	143	8	3.49625	0	Cardiovascular	Cardiovascular	0	77	58	0.201552	0.990554
I48	I62	I48 Atrial fibrillation and flutter	I62 Other nontraumatic intracranial haemorrhage	22139	589	125	12	3.93306	7.77156e-16	Cardiovascular	Cardiovascular	1	93	20	2.18217e-08	1
I48	J40	I48 Atrial fibrillation and flutter	J40 Bronchitis, not specified as acute or chronic	22139	931	109	10	2.16977	4.94937e-13	Cardiovascular	Respiratory	0	45	54	0.972546	0.575903
E86	I48	E86 Volume depletion	I48 Atrial fibrillation and flutter	4989	22139	969	168	3.59953	2.44249e-14	Metabolic	Cardiovascular	-1	233	568	1	4.51071e-08
I48	I72	I48 Atrial fibrillation and flutter	I72 Other aneurysm	22139	743	157	22	3.91604	0	Cardiovascular	Cardiovascular	0	79	56	0.5	0.999891
I48	N28	I48 Atrial fibrillation and flutter	N28 Other disorders of kidney and ureter, not elsewhere classified	22139	3822	540	57	2.61842	7.87148e-14	Cardiovascular	Urinary	0	272	211	0.448647	1
I48	L30	I48 Atrial fibrillation and flutter	L30 Other dermatitis	22139	2479	228	34	1.70449	1.39444e-13	Cardiovascular	Dermatological	0	96	98	0.992954	0.985684
I48	M45	I48 Atrial fibrillation and flutter	M45 Ankylosing spondylitis	22139	886	107	20	2.23813	1.20126e-13	Cardiovascular	Immunological	0	36	51	0.999777	0.718954
I48	N40	I48 Atrial fibrillation and flutter	N40 Hyperplasia of prostate	22139	16565	2175	313	2.43335	2.4114e-13	Cardiovascular	Male genital organs	0	886	976	1	0.999999
I48	I63;I64	I48 Atrial fibrillation and flutter	I63 Cerebral infarction;I64 Stroke, not specified as haemorrhage or infarction	22139	6144	1658	507	5.00114	3.34177e-14	Cardiovascular	Cardiovascular	0	654	497	1	1
I48	K55	I48 Atrial fibrillation and flutter	K55 Vascular disorders of intestine	22139	1631	247	38	2.80659	0	Cardiovascular	Gastrointestinal	0	121	88	0.648643	0.999998
A04	I48	A04 Other bacterial intestinal infections	I48 Atrial fibrillation and flutter	3827	22139	437	49	2.11621	7.88258e-14	Infectious	Cardiovascular	0	193	195	0.993612	0.98922
I48	J43	I48 Atrial fibrillation and flutter	J43 Emphysema	22139	2773	514	76	3.43518	7.43849e-14	Cardiovascular	Respiratory	0	251	187	0.716794	1
I48	K70	I48 Atrial fibrillation and flutter	K70 Alcoholic liver disease	22139	1244	195	31	2.90503	0	Cardiovascular	Hepatobiliary pancreas	0	87	77	0.942539	0.998729
B02	I48	B02 Zoster [herpes zoster]	I48 Atrial fibrillation and flutter	780	22139	110	16	2.61357	0	Infectious	Cardiovascular	0	38	56	0.999616	0.462049
I12	I48	I12 Hypertensive renal disease	I48 Atrial fibrillation and flutter	2073	22139	527	60	4.71137	0	Cardiovascular	Cardiovascular	0	267	200	0.396921	1
I48	K66	I48 Atrial fibrillation and flutter	K66 Other disorders of peritoneum	22139	5078	415	65	1.51458	0	Cardiovascular	Gastrointestinal	0	218	132	0.163111	1
H83	I48	H83 Other diseases of inner ear	I48 Atrial fibrillation and flutter	1127	22139	112	23	1.84175	2.70152e-09	Ear, Nose, Throat	Cardiovascular	0	49	40	0.921967	0.999153
I48	J15	I48 Atrial fibrillation and flutter	J15 Bacterial pneumonia, not elsewhere classified	22139	745	175	40	4.35329	0	Cardiovascular	Respiratory	0	88	47	0.5	1
D64	I48	D64 Other anaemias	I48 Atrial fibrillation and flutter	18059	22139	2277	275	2.33671	4.17999e-13	Hematological	Cardiovascular	0	895	1107	1	0.910081
I48	M15	I48 Atrial fibrillation and flutter	M15 Polyarthrosis	22139	6515	710	113	2.01967	1.00697e-13	Cardiovascular	Joint	0	298	299	0.999992	0.999989
I48	N42	I48 Atrial fibrillation and flutter	N42 Other disorders of prostate	22139	1892	211	20	2.0668	0	Cardiovascular	Male genital organs	0	85	106	0.998134	0.5
I48	N03	I48 Atrial fibrillation and flutter	N03 Chronic nephritic syndrome	22139	1114	290	32	4.82446	1.63203e-14	Cardiovascular	Urinary	0	139	119	0.777356	0.999096
I48	M16	I48 Atrial fibrillation and flutter	M16 Coxarthrosis [arthrosis of hip]	22139	16956	1542	249	1.68538	0	Cardiovascular	Joint	0	541	752	1	0.839686
G40	I48	G40 Epilepsy	I48 Atrial fibrillation and flutter	5191	22139	563	88	2.00999	3.16414e-14	Neurological	Cardiovascular	0	268	207	0.881025	1
G91	I48	G91 Hydrocephalus	I48 Atrial fibrillation and flutter	687	22139	77	20	2.07716	6.74956e-09	Neurological	Cardiovascular	0	18	39	1	0.5
I48	M19	I48 Atrial fibrillation and flutter	M19 Other arthrosis	22139	26203	2826	510	1.99874	5.47895e-13	Cardiovascular	Joint	0	1238	1078	1	1
D89	I48	D89 Other disorders involving the immune mechanism, not elsewhere classified	I48 Atrial fibrillation and flutter	469	22139	64	5	2.52897	8.41014e-11	Immunological	Cardiovascular	0	37	22	0.130218	0.995927
C34	I48	C34 Malignant neoplasm of bronchus and lung	I48 Atrial fibrillation and flutter	3381	22139	537	107	2.94351	1.9762e-14	Neoplasm	Cardiovascular	0	208	222	1	0.999976
E80	I48	E80 Disorders of porphyrin and bilirubin metabolism	I48 Atrial fibrillation and flutter	591	22139	75	13	2.35185	5.79622e-11	Metabolic	Cardiovascular	0	29	33	0.981523	0.875977
I48	M35	I48 Atrial fibrillation and flutter	M35 Other systemic involvement of connective tissue	22139	3161	377	68	2.21031	5.52891e-14	Cardiovascular	Immunological	0	154	155	0.99985	0.999777
H53	I48	H53 Visual disturbances	I48 Atrial fibrillation and flutter	4644	22139	578	72	2.3066	0	Ophthalmological	Cardiovascular	0	239	267	0.999987	0.969426
I20	I48	I20 Angina pectoris	I48 Atrial fibrillation and flutter	25449	22139	4699	863	3.42193	0	Cardiovascular	Cardiovascular	0	2496	1340	1.01754e-05	1
I48	M06	I48 Atrial fibrillation and flutter	M06 Other rheumatoid arthritis	22139	6587	697	155	1.96102	0	Cardiovascular	Immunological	0	231	311	1	0.998019
I31	I48	I31 Other diseases of pericardium	I48 Atrial fibrillation and flutter	1763	22139	643	218	6.75919	0	Cardiovascular	Cardiovascular	0	104	321	1	0.531429
I48	L97	I48 Atrial fibrillation and flutter	L97 Ulcer of lower limb, not elsewhere classified	22139	1814	498	37	5.08778	0	Cardiovascular	Dermatological	0	284	177	0.000979352	1
C92	I48	C92 Myeloid leukaemia	I48 Atrial fibrillation and flutter	664	22139	105	15	2.93061	0	Neoplasm	Cardiovascular	0	48	42	0.835431	0.984349
I48	M46	I48 Atrial fibrillation and flutter	M46 Other inflammatory spondylopathies	22139	2195	242	28	2.04323	7.66054e-15	Cardiovascular	Spine	0	117	97	0.718506	0.99921
I48	K56	I48 Atrial fibrillation and flutter	K56 Paralytic ileus and intestinal obstruction without hernia	22139	5961	632	123	1.96487	0	Cardiovascular	Gastrointestinal	0	266	243	0.999972	1
I48	I51	I48 Atrial fibrillation and flutter	I51 Complications and ill-defined descriptions of heart disease	22139	7240	3074	819	7.86867	0	Cardiovascular	Cardiovascular	0	1600	655	0.0120732	1
I38	I48	I38 Endocarditis, valve unspecified	I48 Atrial fibrillation and flutter	600	22139	210	28	6.48641	0	Cardiovascular	Cardiovascular	0	73	109	0.999997	0.314584
D75	I48	D75 Other diseases of blood and blood-forming organs	I48 Atrial fibrillation and flutter	938	22139	141	15	2.78582	4.88498e-15	Hematological	Cardiovascular	0	50	76	0.999816	0.199893
I48	K20;K21	I48 Atrial fibrillation and flutter	K20 Oesophagitis;K21 Gastro-oesophageal reflux disease	22139	44943	3429	387	1.41397	0	Cardiovascular	Gastrointestinal	0	1284	1758	1	0.0709599
I48	K58	I48 Atrial fibrillation and flutter	K58 Irritable bowel syndrome	22139	8207	562	91	1.26908	2.99693e-08	Cardiovascular	Gastrointestinal	0	218	253	1	0.991938
I48	I49	I48 Atrial fibrillation and flutter	I49 Other cardiac arrhythmias	22139	4136	1610	338	7.21409	7.99361e-14	Cardiovascular	Cardiovascular	0	829	443	0.120725	1
I48	M47	I48 Atrial fibrillation and flutter	M47 Spondylosis	22139	11974	1139	152	1.76287	0	Cardiovascular	Spine	0	444	543	1	0.945226
I48	L89	I48 Atrial fibrillation and flutter	L89 Decubitus ulcer	22139	1769	455	74	4.76672	0	Cardiovascular	Dermatological	1	312	69	8.02091e-16	1
E16	I48	E16 Other disorders of pancreatic internal secretion	I48 Atrial fibrillation and flutter	1640	22139	360	40	4.06813	0	Endocrine	Cardiovascular	0	113	207	1	0.00257278
I48	N08	I48 Atrial fibrillation and flutter	N08 Glomerular disorders in diseases classified elsewhere	22139	603	150	17	4.6101	0	Cardiovascular	Urinary	0	57	76	0.998797	0.467481
I35	I48	I35 Nonrheumatic aortic valve disorders	I48 Atrial fibrillation and flutter	4101	22139	1490	361	6.73337	0	Cardiovascular	Cardiovascular	0	686	443	0.99898	1
I48	I74	I48 Atrial fibrillation and flutter	I74 Arterial embolism and thrombosis	22139	1324	299	37	4.18523	2.79776e-14	Cardiovascular	Cardiovascular	0	133	129	0.975457	0.992498
I48	I50	I48 Atrial fibrillation and flutter	I50 Heart failure	22139	8926	4258	1417	8.84066	0	Cardiovascular	Cardiovascular	0	1994	847	0.999984	1
D86	I48	D86 Sarcoidosis	I48 Atrial fibrillation and flutter	856	22139	83	23	1.79697	6.92826e-07	Immunological	Cardiovascular	0	34	26	0.96079	0.999811
F05	I48	F05 Delirium, not induced by alcohol and other psychoactive substances	I48 Atrial fibrillation and flutter	1557	22139	419	97	4.98725	2.15383e-14	Psychiatric	Cardiovascular	-1	48	274	1	1.46656e-10
I48	K91	I48 Atrial fibrillation and flutter	K91 Postprocedural disorders of digestive system, not elsewhere classified	22139	2347	301	59	2.37678	2.68674e-14	Cardiovascular	Gastrointestinal	0	131	111	0.98951	0.999998
C67	I48	C67 Malignant neoplasm of bladder	I48 Atrial fibrillation and flutter	2968	22139	369	35	2.30409	9.38138e-14	Neoplasm	Cardiovascular	0	188	146	0.377413	0.999977
D47	I48	D47 Other neoplasms of uncertain or unknown behaviour of lymphoid, haematopoietic and related tissue	I48 Atrial fibrillation and flutter	963	22139	140	20	2.69425	0	Neoplasm	Cardiovascular	0	50	70	0.999757	0.533657
I48	J84	I48 Atrial fibrillation and flutter	J84 Other interstitial pulmonary diseases	22139	1744	343	66	3.64488	1.31006e-14	Cardiovascular	Respiratory	0	175	102	0.373007	1
I48	K46	I48 Atrial fibrillation and flutter	K46 Unspecified abdominal hernia	22139	489	73	7	2.76662	7.13873e-14	Cardiovascular	Gastrointestinal	0	38	28	0.407561	0.982792
I48	I95	I48 Atrial fibrillation and flutter	I95 Hypotension	22139	8464	2038	489	4.46236	1.97065e-13	Cardiovascular	Cardiovascular	1	1133	416	2.40997e-07	1
H36	I48	H36 Retinal disorders in diseases classified elsewhere	I48 Atrial fibrillation and flutter	2285	22139	385	23	3.12256	0	Ophthalmological	Cardiovascular	0	215	147	0.012403	0.999999
I48	I61	I48 Atrial fibrillation and flutter	I61 Intracerebral haemorrhage	22139	1130	232	45	3.80492	0	Cardiovascular	Cardiovascular	0	135	52	0.00747719	1
D69	I48	D69 Purpura and other haemorrhagic conditions	I48 Atrial fibrillation and flutter	2680	22139	478	77	3.30544	0	Hematological	Cardiovascular	0	153	248	1	0.21843
E03	I48	E03 Other hypothyroidism	I48 Atrial fibrillation and flutter	20958	22139	1913	454	1.69161	0	Endocrine	Cardiovascular	0	759	700	1	1
I47	I48	I47 Paroxysmal tachycardia	I48 Atrial fibrillation and flutter	4679	22139	1853	413	7.33936	0	Cardiovascular	Cardiovascular	0	659	781	1	1
I48	L03	I48 Atrial fibrillation and flutter	L03 Cellulitis	22139	10516	1461	172	2.57475	0	Cardiovascular	Dermatological	0	688	601	0.987791	1
I48	I82	I48 Atrial fibrillation and flutter	I82 Other venous embolism and thrombosis	22139	604	98	24	3.00694	2.22045e-16	Cardiovascular	Cardiovascular	0	42	32	0.935354	0.999823
E27	I48	E27 Other disorders of adrenal gland	I48 Atrial fibrillation and flutter	750	22139	98	12	2.42159	1.38778e-14	Endocrine	Cardiovascular	0	37	49	0.994413	0.540197
I48	K57	I48 Atrial fibrillation and flutter	K57 Diverticular disease of intestine	22139	41136	3524	300	1.58763	0	Cardiovascular	Gastrointestinal	0	1599	1625	1	0.999998
B96	I48	B96 Other bacterial agents as the cause of diseases classified to other chapters	I48 Atrial fibrillation and flutter	13036	22139	1850	258	2.63005	0	Infectious	Cardiovascular	0	690	902	1	0.862745
G99	I48	G99 Other disorders of nervous system in diseases classified elsewhere	I48 Atrial fibrillation and flutter	1649	22139	186	19	2.0904	2.25375e-14	Neurological	Cardiovascular	0	90	77	0.696057	0.992346
I48	M81	I48 Atrial fibrillation and flutter	M81 Osteoporosis without pathological fracture	22139	9918	1009	191	1.8854	1.34226e-13	Cardiovascular	Bone	0	438	380	0.999988	1
I48	J45	I48 Atrial fibrillation and flutter	J45 Asthma	22139	37337	3079	664	1.52829	5.04596e-13	Cardiovascular	Respiratory	-1	721	1694	1	1.3867e-08
H10	I48	H10 Conjunctivitis	I48 Atrial fibrillation and flutter	411	22139	64	6	2.88585	3.80806e-13	Ophthalmological	Cardiovascular	0	18	40	0.999887	0.0299706
I48	J13	I48 Atrial fibrillation and flutter	J13 Pneumonia due to Streptococcus pneumoniae	22139	422	91	34	3.99636	4.21885e-15	Cardiovascular	Respiratory	0	33	24	0.996947	0.999999
B34	I48	B34 Viral infection of unspecified site	I48 Atrial fibrillation and flutter	2541	22139	250	39	1.82336	0	Infectious	Cardiovascular	0	113	98	0.943167	0.99976
I48	L27	I48 Atrial fibrillation and flutter	L27 Dermatitis due to substances taken internally	22139	712	94	18	2.44672	1.9762e-14	Cardiovascular	Dermatological	0	40	36	0.939314	0.991395
I48	J98	I48 Atrial fibrillation and flutter	J98 Other respiratory disorders	22139	5690	1071	276	3.4883	1.35558e-13	Cardiovascular	Respiratory	0	512	283	0.928791	1
H81	I48	H81 Disorders of vestibular function	I48 Atrial fibrillation and flutter	1554	22139	175	34	2.087	0	Ear, Nose, Throat	Cardiovascular	0	64	77	0.999869	0.951988
E53	I48	E53 Deficiency of other B group vitamins	I48 Atrial fibrillation and flutter	1339	22139	164	40	2.26986	0	Nutritional	Cardiovascular	0	58	66	0.999942	0.995122
C90	I48	C90 Multiple myeloma and malignant plasma cell neoplasms	I48 Atrial fibrillation and flutter	889	22139	162	12	3.37714	0	Neoplasm	Cardiovascular	0	95	55	0.0167861	0.999987
I48	N17	I48 Atrial fibrillation and flutter	N17 Acute renal failure	22139	9312	2568	629	5.11079	0	Cardiovascular	Urinary	1	1437	502	8.42365e-10	1
G83	I48	G83 Other paralytic syndromes	I48 Atrial fibrillation and flutter	569	22139	59	9	1.92166	3.72916e-06	Neurological	Cardiovascular	0	24	26	0.941261	0.851202
I48	M31	I48 Atrial fibrillation and flutter	M31 Other necrotising vasculopathies	22139	902	131	17	2.69154	3.88578e-15	Cardiovascular	Immunological	0	53	61	0.988628	0.808823
G93	I48	G93 Other disorders of brain	I48 Atrial fibrillation and flutter	2484	22139	289	65	2.15617	4.66294e-14	Neurological	Cardiovascular	0	62	162	1	0.0226565
G25	I48	G25 Other extrapyramidal and movement disorders	I48 Atrial fibrillation and flutter	1062	22139	146	28	2.54779	2.89768e-14	Neurological	Cardiovascular	0	41	77	1	0.28126
C91	I48	C91 Lymphoid leukaemia	I48 Atrial fibrillation and flutter	942	22139	123	18	2.41986	3.10862e-15	Neoplasm	Cardiovascular	0	64	41	0.359254	0.999934
I44	I48	I44 Atrioventricular and left bundle-branch block	I48 Atrial fibrillation and flutter	6063	22139	2008	658	6.13779	3.9968e-15	Cardiovascular	Cardiovascular	0	489	861	1	1
F17	I48	F17 Mental and behavioural disorders due to use of tobacco	I48 Atrial fibrillation and flutter	18179	22139	1685	354	1.71777	3.62488e-13	Psychiatric	Cardiovascular	0	696	635	1	1
E87	I48	E87 Other disorders of fluid, electrolyte and acid-base balance	I48 Atrial fibrillation and flutter	9766	22139	2259	617	4.28682	1.53655e-13	Metabolic	Cardiovascular	0	469	1173	1	0.0351808
A41	I48	A41 Other septicaemia	I48 Atrial fibrillation and flutter	6601	22139	1359	345	3.81545	6.15064e-14	Infectious	Cardiovascular	0	300	714	1	0.032529
I48	N19	I48 Atrial fibrillation and flutter	N19 Unspecified renal failure	22139	2053	526	68	4.74824	7.43849e-15	Cardiovascular	Urinary	0	270	188	0.285437	1
C25	I48	C25 Malignant neoplasm of pancreas	I48 Atrial fibrillation and flutter	971	22139	89	11	1.69866	2.59778e-06	Neoplasm	Cardiovascular	0	22	56	1	0.0095933
D61	I48	D61 Other aplastic anaemias	I48 Atrial fibrillation and flutter	716	22139	145	15	3.75311	0	Hematological	Cardiovascular	0	46	84	0.999997	0.0336647
I48	K72	I48 Atrial fibrillation and flutter	K72 Hepatic failure, not elsewhere classified	22139	585	120	28	3.80156	0	Cardiovascular	Hepatobiliary pancreas	0	70	22	0.0412037	1
D73	I48	D73 Diseases of spleen	I48 Atrial fibrillation and flutter	777	22139	124	21	2.95758	1.33227e-15	Hematological	Cardiovascular	0	55	48	0.911134	0.995533
C61	I48	C61 Malignant neoplasm of prostate	I48 Atrial fibrillation and flutter	8655	22139	928	95	1.98709	0	Neoplasm	Cardiovascular	0	431	402	0.986102	0.99998
I48	I70	I48 Atrial fibrillation and flutter	I70 Atherosclerosis	22139	1940	477	66	4.55672	0	Cardiovascular	Cardiovascular	0	211	200	0.994865	0.999827
E55	I48	E55 Vitamin D deficiency	I48 Atrial fibrillation and flutter	1386	22139	168	33	2.24637	2.70894e-14	Nutritional	Cardiovascular	0	25	110	1	3.68542e-05
G51	I48	G51 Facial nerve disorders	I48 Atrial fibrillation and flutter	1260	22139	125	16	1.83855	3.84609e-10	Neurological	Cardiovascular	0	61	48	0.639664	0.996476
I48	J00;J06	I48 Atrial fibrillation and flutter	J00 Acute nasopharyngitis [common cold];J06 Acute upper respiratory infections of multiple and unspecified sites	22139	1770	213	19	2.23019	0	Cardiovascular	Ear, Nose, Throat	0	107	87	0.5	0.997
I48	K74	I48 Atrial fibrillation and flutter	K74 Fibrosis and cirrhosis of liver	22139	1364	190	23	2.58152	1.14353e-14	Cardiovascular	Hepatobiliary pancreas	0	97	70	0.413889	0.999901
I48	K75	I48 Atrial fibrillation and flutter	K75 Other inflammatory liver diseases	22139	1092	133	20	2.25717	2.18714e-14	Cardiovascular	Hepatobiliary pancreas	0	68	45	0.431202	0.999941
I48	N39	I48 Atrial fibrillation and flutter	N39 Other disorders of urinary system	22139	27390	2847	369	1.92633	4.3443e-13	Cardiovascular	Urinary	0	1318	1160	0.999965	1
F32	I48	F32 Depressive episode	I48 Atrial fibrillation and flutter	18765	22139	1556	276	1.53673	0	Psychiatric	Cardiovascular	0	626	654	1	1
I48	I65	I48 Atrial fibrillation and flutter	I65 Occlusion and stenosis of precerebral arteries, not resulting in cerebral infarction	22139	1525	336	62	4.08325	0	Cardiovascular	Cardiovascular	0	133	141	0.999949	0.998679
I48	M17	I48 Atrial fibrillation and flutter	M17 Gonarthrosis [arthrosis of knee]	22139	29081	2488	309	1.58554	0	Cardiovascular	Joint	0	856	1323	1	0.000820543
I48	J22	I48 Atrial fibrillation and flutter	J22 Unspecified acute lower respiratory infection	22139	11590	2180	504	3.48585	1.60427e-13	Cardiovascular	Respiratory	0	998	678	0.999963	1
I21;I22	I48	I21 Acute myocardial infarction;I22 Subsequent myocardial infarction	I48 Atrial fibrillation and flutter	11771	22139	2163	544	3.40549	0	Cardiovascular	Cardiovascular	0	1142	477	0.00492914	1
I25	I48	I25 Chronic ischaemic heart disease	I48 Atrial fibrillation and flutter	36556	22139	7509	2002	3.8068	0	Cardiovascular	Cardiovascular	0	3085	2422	1	1
A09	I48	A09 Diarrhoea and gastro-enteritis of presumed infectious origin	I48 Atrial fibrillation and flutter	10766	22139	1405	206	2.41857	0	Infectious	Cardiovascular	-1	341	858	1	5.03325e-17
G81	I48	G81 Hemiplegia	I48 Atrial fibrillation and flutter	2448	22139	557	73	4.21677	2.76446e-14	Neurological	Cardiovascular	0	173	311	1	0.00332023
C80	I48	C80 Malignant neoplasm without specification of site	I48 Atrial fibrillation and flutter	1877	22139	183	20	1.80685	1.58207e-13	Neoplasm	Cardiovascular	0	80	83	0.962123	0.908416
I48	K83	I48 Atrial fibrillation and flutter	K83 Other diseases of biliary tract	22139	3039	344	41	2.0978	6.69464e-14	Cardiovascular	Hepatobiliary pancreas	0	176	127	0.352962	1
E05	I48	E05 Thyrotoxicosis [hyperthyroidism]	I48 Atrial fibrillation and flutter	2771	22139	461	142	3.08319	8.69305e-14	Endocrine	Cardiovascular	0	89	230	1	0.537101
D70	I48	D70 Agranulocytosis	I48 Atrial fibrillation and flutter	4914	22139	563	94	2.12329	0	Hematological	Cardiovascular	0	236	233	0.999949	0.999983
I48	L40	I48 Atrial fibrillation and flutter	L40 Psoriasis	22139	3387	348	73	1.90415	1.05915e-13	Cardiovascular	Dermatological	0	127	148	1	0.997786
I48	J96	I48 Atrial fibrillation and flutter	J96 Respiratory failure, not elsewhere classified	22139	3669	1034	330	5.22287	6.05072e-14	Cardiovascular	Respiratory	0	498	206	0.887414	1
I48	I89	I48 Atrial fibrillation and flutter	I89 Other non-infective disorders of lymphatic vessels and lymph nodes	22139	1134	171	30	2.7946	0	Cardiovascular	Cardiovascular	0	95	46	0.0842419	1
C19;C20	I48	C19 Malignant neoplasm of rectosigmoid junction;C20 Malignant neoplasm of rectum	I48 Atrial fibrillation and flutter	2756	22139	272	31	1.82905	2.93099e-14	Neoplasm	Cardiovascular	0	142	99	0.252431	0.999998
G20	I48	G20 Parkinson's disease	I48 Atrial fibrillation and flutter	1935	22139	250	55	2.39439	0	Neurological	Cardiovascular	0	89	106	0.999998	0.993259
I48	K92	I48 Atrial fibrillation and flutter	K92 Other diseases of digestive system	22139	14676	1631	188	2.0596	0	Cardiovascular	Gastrointestinal	0	871	572	0.00321863	1
I48	M80	I48 Atrial fibrillation and flutter	M80 Osteoporosis with pathological fracture	22139	1351	147	14	2.0165	4.26326e-14	Cardiovascular	Bone	0	65	68	0.931311	0.838846
E61	I48	E61 Deficiency of other nutrient elements	I48 Atrial fibrillation and flutter	443	22139	63	7	2.63556	2.32088e-11	Nutritional	Cardiovascular	0	22	34	0.994429	0.307328
I48	I69	I48 Atrial fibrillation and flutter	I69 Sequelae of cerebrovascular disease	22139	2016	542	61	4.98247	0	Cardiovascular	Cardiovascular	1	326	155	1.31853e-06	1
I48	M85	I48 Atrial fibrillation and flutter	M85 Other disorders of bone density and structure	22139	2101	185	25	1.63186	4.30041e-10	Cardiovascular	Bone	0	86	74	0.848336	0.997465
K76	K86	K76 Other diseases of liver	K86 Other diseases of pancreas	5828	1839	272	80	10.4127	0	Hepatobiliary pancreas	Hepatobiliary pancreas	0	97	95	0.999999	1
K85	K86	K85 Acute pancreatitis	K86 Other diseases of pancreas	2792	1839	611	130	48.8245	0	Hepatobiliary pancreas	Hepatobiliary pancreas	0	343	138	0.00136331	1
E10	K86	E10 Insulin-dependent diabetes mellitus	K86 Other diseases of pancreas	4108	1839	163	27	8.85257	0	Immunological	Hepatobiliary pancreas	0	58	78	0.999923	0.734477
K59	K86	K59 Other functional intestinal disorders	K86 Other diseases of pancreas	17737	1839	299	27	3.761	1.63203e-14	Gastrointestinal	Hepatobiliary pancreas	0	125	147	0.99812	0.635668
K63	K86	K63 Other diseases of intestine	K86 Other diseases of pancreas	22181	1839	253	19	2.54479	0	Gastrointestinal	Hepatobiliary pancreas	0	124	110	0.646954	0.983826
E78	K86	E78 Disorders of lipoprotein metabolism and other lipidaemias	K86 Other diseases of pancreas	53818	1839	498	56	2.0645	1.23679e-13	Metabolic	Hepatobiliary pancreas	0	273	169	0.0175443	1
E11	K86	E11 Non-insulin-dependent diabetes mellitus	K86 Other diseases of pancreas	29261	1839	503	68	3.83523	5.18474e-14	Endocrine	Hepatobiliary pancreas	0	240	195	0.85772	1
A40	K86	A40 Streptococcal septicaemia	K86 Other diseases of pancreas	411	1839	17	5	9.22825	1.60726e-11	Infectious	Hepatobiliary pancreas	0	5	7	0.975479	0.833847
E66	K86	E66 Obesity	K86 Other diseases of pancreas	19224	1839	183	19	2.12383	2.37588e-14	Nutritional	Hepatobiliary pancreas	0	89	75	0.671251	0.994124
K82	K86	K82 Other diseases of gallbladder	K86 Other diseases of pancreas	2573	1839	110	47	9.53817	4.44089e-16	Hepatobiliary pancreas	Hepatobiliary pancreas	0	33	30	0.999993	1
K86	N18	K86 Other diseases of pancreas	N18 Chronic renal failure	1839	9082	169	22	4.15162	0	Hepatobiliary pancreas	Urinary	0	85	62	0.5	0.999814
I10	K86	I10 Essential (primary) hypertension	K86 Other diseases of pancreas	112927	1839	928	97	1.83342	4.996e-14	Cardiovascular	Hepatobiliary pancreas	1	600	231	1.61699e-19	1
J42;J44	K86	J42 Unspecified chronic bronchitis;J44 Other chronic obstructive pulmonary disease	K86 Other diseases of pancreas	13595	1839	240	31	3.93862	2.16493e-14	Respiratory	Hepatobiliary pancreas	0	108	101	0.946806	0.994168
E86	K86	E86 Volume depletion	K86 Other diseases of pancreas	4989	1839	155	20	6.93155	0	Metabolic	Hepatobiliary pancreas	0	47	88	1	0.0539389
I72	K86	I72 Other aneurysm	K86 Other diseases of pancreas	743	1839	29	13	8.70806	0	Cardiovascular	Hepatobiliary pancreas	0	6	10	0.999727	0.969286
K86	N28	K86 Other diseases of pancreas	N28 Other disorders of kidney and ureter, not elsewhere classified	1839	3822	82	29	4.78669	3.10862e-15	Hepatobiliary pancreas	Urinary	0	23	30	0.999984	0.994681
K81	K86	K81 Cholecystitis	K86 Other diseases of pancreas	3746	1839	145	25	8.636	0	Hepatobiliary pancreas	Hepatobiliary pancreas	0	56	64	0.997709	0.932657
K31	K86	K31 Other diseases of stomach and duodenum	K86 Other diseases of pancreas	11640	1839	251	38	4.81098	1.39888e-14	Gastrointestinal	Hepatobiliary pancreas	0	98	115	0.999806	0.917592
K70	K86	K70 Alcoholic liver disease	K86 Other diseases of pancreas	1244	1839	104	21	18.652	0	Hepatobiliary pancreas	Hepatobiliary pancreas	0	43	40	0.969037	0.993082
K66	K86	K66 Other disorders of peritoneum	K86 Other diseases of pancreas	5078	1839	131	19	5.7556	1.55431e-15	Gastrointestinal	Hepatobiliary pancreas	0	42	70	0.999989	0.24236
D64	K86	D64 Other anaemias	K86 Other diseases of pancreas	18059	1839	292	34	3.60746	0	Hematological	Hepatobiliary pancreas	0	128	130	0.984904	0.973363
K86	M19	K86 Other diseases of pancreas	M19 Other arthrosis	1839	26203	252	23	2.14566	2.54241e-14	Hepatobiliary pancreas	Joint	0	90	139	0.999998	0.0575563
K86	N20	K86 Other diseases of pancreas	N20 Calculus of kidney and ureter	1839	6679	86	20	2.87276	0	Hepatobiliary pancreas	Urinary	0	22	44	0.999999	0.457106
K20;K21	K86	K20 Oesophagitis;K21 Gastro-oesophageal reflux disease	K86 Other diseases of pancreas	44943	1839	498	38	2.47218	3.60822e-14	Gastrointestinal	Hepatobiliary pancreas	0	288	172	0.000273311	1
K80	K86	K80 Cholelithiasis	K86 Other diseases of pancreas	19795	1839	549	174	6.1877	2.5091e-14	Hepatobiliary pancreas	Hepatobiliary pancreas	0	244	131	0.995958	1
E03	K86	E03 Other hypothyroidism	K86 Other diseases of pancreas	20958	1839	167	21	1.77778	6.91514e-12	Endocrine	Hepatobiliary pancreas	0	95	51	0.0441879	1
K57	K86	K57 Diverticular disease of intestine	K86 Other diseases of pancreas	41136	1839	425	54	2.30504	0	Gastrointestinal	Hepatobiliary pancreas	0	216	155	0.385529	1
B96	K86	B96 Other bacterial agents as the cause of diseases classified to other chapters	K86 Other diseases of pancreas	13036	1839	251	36	4.29578	0	Infectious	Hepatobiliary pancreas	0	99	116	0.999688	0.89664
K86	M81	K86 Other diseases of pancreas	M81 Osteoporosis without pathological fracture	1839	9918	131	20	2.94686	6.21725e-15	Hepatobiliary pancreas	Bone	0	61	50	0.808823	0.997509
J45	K86	J45 Asthma	K86 Other diseases of pancreas	37337	1839	307	37	1.83447	7.04992e-14	Respiratory	Hepatobiliary pancreas	0	191	79	1.10215e-05	1
K44	K86	K44 Diaphragmatic hernia	K86 Other diseases of pancreas	39329	1839	404	26	2.29182	0	Gastrointestinal	Hepatobiliary pancreas	1	258	120	1.37217e-08	1
J98	K86	J98 Other respiratory disorders	K86 Other diseases of pancreas	5690	1839	158	43	6.19523	0	Respiratory	Hepatobiliary pancreas	0	53	62	0.99999	0.997401
K86	N17	K86 Other diseases of pancreas	N17 Acute renal failure	1839	9312	250	27	5.98976	0	Hepatobiliary pancreas	Urinary	0	142	81	0.0183336	1
F17	K86	F17 Mental and behavioural disorders due to use of tobacco	K86 Other diseases of pancreas	18179	1839	297	41	3.64501	1.82077e-14	Psychiatric	Hepatobiliary pancreas	0	101	155	1	0.243149
E87	K86	E87 Other disorders of fluid, electrolyte and acid-base balance	K86 Other diseases of pancreas	9766	1839	283	49	6.4652	0	Metabolic	Hepatobiliary pancreas	0	82	152	1	0.117216
A41	K86	A41 Other septicaemia	K86 Other diseases of pancreas	6601	1839	214	33	7.23297	1.55431e-15	Infectious	Hepatobiliary pancreas	0	49	132	1	0.000385281
C25	K86	C25 Malignant neoplasm of pancreas	K86 Other diseases of pancreas	971	1839	256	28	58.8211	0	Neoplasm	Hepatobiliary pancreas	-1	43	185	1	3.39348e-13
D73	K86	D73 Diseases of spleen	K86 Other diseases of pancreas	777	1839	68	9	19.5254	4.44089e-16	Hematological	Hepatobiliary pancreas	0	15	44	0.999999	0.0102635
K86	N39	K86 Other diseases of pancreas	N39 Other disorders of urinary system	1839	27390	306	22	2.49254	3.06422e-14	Hepatobiliary pancreas	Urinary	0	148	136	0.735235	0.977382
F32	K86	F32 Depressive episode	K86 Other diseases of pancreas	18765	1839	254	33	3.01993	0	Psychiatric	Hepatobiliary pancreas	0	116	105	0.925583	0.997673
I25	K86	I25 Chronic ischaemic heart disease	K86 Other diseases of pancreas	36556	1839	334	56	2.03845	0	Cardiovascular	Hepatobiliary pancreas	0	179	99	0.104072	1
A09	K86	A09 Diarrhoea and gastro-enteritis of presumed infectious origin	K86 Other diseases of pancreas	10766	1839	225	35	4.66273	0	Infectious	Hepatobiliary pancreas	0	72	118	1	0.252537
C80	K86	C80 Malignant neoplasm without specification of site	K86 Other diseases of pancreas	1877	1839	45	19	5.34885	0	Neoplasm	Hepatobiliary pancreas	0	9	17	0.999992	0.963773
K83	K86	K83 Other diseases of biliary tract	K86 Other diseases of pancreas	3039	1839	423	182	31.0543	0	Hepatobiliary pancreas	Hepatobiliary pancreas	0	134	107	1	1
J96	K86	J96 Respiratory failure, not elsewhere classified	K86 Other diseases of pancreas	3669	1839	112	22	6.81056	3.66374e-15	Respiratory	Hepatobiliary pancreas	0	30	60	1	0.254257
K29	K86	K29 Gastritis and duodenitis	K86 Other diseases of pancreas	42719	1839	576	50	3.00825	8.88178e-16	Gastrointestinal	Hepatobiliary pancreas	1	351	175	8.55085e-08	1
K86	K92	K86 Other diseases of pancreas	K92 Other diseases of digestive system	1839	14676	255	28	3.87655	7.21645e-15	Hepatobiliary pancreas	Gastrointestinal	0	112	115	0.977567	0.94835
N36	N95	N36 Other disorders of urethra	N95 Menopausal and other perimenopausal disorders	1074	13482	101	48	2.86192	8.88178e-16	Urinary	Female genital organs	0	12	41	1	0.976978
E78	N36	E78 Disorders of lipoprotein metabolism and other lipidaemias	N36 Other disorders of urethra	53818	1074	208	14	1.47647	7.46365e-08	Metabolic	Urinary	0	85	109	0.996647	0.266352
N35	N36	N35 Urethral stricture	N36 Other disorders of urethra	4649	1074	186	52	15.2842	0	Urinary	Urinary	0	90	44	0.696057	1
N36	N81	N36 Other disorders of urethra	N81 Female genital prolapse	1074	15187	190	78	4.77938	2.22045e-16	Urinary	Female genital organs	0	38	74	1	0.999131
I10	N36	I10 Essential (primary) hypertension	N36 Other disorders of urethra	112927	1074	433	58	1.46481	1.61982e-13	Cardiovascular	Urinary	0	220	155	0.386562	1
N36	N48	N36 Other disorders of urethra	N48 Other disorders of penis	1074	2859	36	11	4.81037	5.66214e-14	Urinary	Male genital organs	0	13	12	0.967377	0.985592
N36	N40	N36 Other disorders of urethra	N40 Hyperplasia of prostate	1074	16565	177	44	4.08199	9.99201e-16	Urinary	Male genital organs	0	40	93	1	0.273875
N30	N36	N30 Cystitis	N36 Other disorders of urethra	4131	1074	102	44	9.43267	0	Urinary	Urinary	0	29	29	0.999997	0.999997
N36	N89	N36 Other disorders of urethra	N89 Other noninflammatory disorders of vagina	1074	2040	27	11	5.05619	2.39099e-11	Urinary	Female genital organs	0	10	6	0.938961	0.999243
N36	N39	N36 Other disorders of urethra	N39 Other disorders of urinary system	1074	27390	300	74	4.18426	0	Urinary	Urinary	0	82	144	1	0.773512
N32	N36	N32 Other disorders of bladder	N36 Other disorders of urethra	12287	1074	270	109	8.39475	1.55431e-15	Urinary	Urinary	0	107	54	0.99975	1
N36	N90	N36 Other disorders of urethra	N90 Other noninflammatory disorders of vulva and perineum	1074	2657	33	16	4.74474	8.60978e-13	Urinary	Female genital organs	0	8	9	0.999341	0.997724
H00	H04	H00 Hordeolum and chalazion	H04 Disorders of lachrymal system	2514	3248	70	30	3.51731	4.55191e-15	Ophthalmological	Ophthalmological	0	24	16	0.997209	0.999999
H00	H02	H00 Hordeolum and chalazion	H02 Other disorders of eyelid	2514	7957	243	62	4.98409	4.44089e-16	Ophthalmological	Ophthalmological	0	91	90	0.999968	0.999982
H00	H10	H00 Hordeolum and chalazion	H10 Conjunctivitis	2514	411	15	5	5.95632	7.58614e-08	Ophthalmological	Ophthalmological	0	5	5	0.940765	0.940765
H00	H01	H00 Hordeolum and chalazion	H01 Other inflammation of eyelid	2514	915	179	135	31.9272	0	Ophthalmological	Ophthalmological	0	34	10	1	1
H00	L71	H00 Hordeolum and chalazion	L71 Rosacea	2514	454	25	15	8.98696	9.99201e-16	Ophthalmological	Dermatological	0	10	0	0.885239	1
C18	K76	C18 Malignant neoplasm of colon	K76 Other diseases of liver	4317	5828	233	52	3.79969	0	Neoplasm	Hepatobiliary pancreas	0	124	57	0.179541	1
C18	K63	C18 Malignant neoplasm of colon	K63 Other diseases of intestine	4317	22181	1406	335	6.02443	5.973e-14	Neoplasm	Gastrointestinal	0	624	447	0.999989	1
C18	E78	C18 Malignant neoplasm of colon	E78 Disorders of lipoprotein metabolism and other lipidaemias	4317	53818	884	118	1.56112	0	Neoplasm	Metabolic	0	389	377	0.999843	0.999995
C18	E11	C18 Malignant neoplasm of colon	E11 Non-insulin-dependent diabetes mellitus	4317	29261	550	102	1.78643	0	Neoplasm	Endocrine	0	194	254	1	0.966687
C18	E66	C18 Malignant neoplasm of colon	E66 Obesity	4317	19224	318	52	1.57216	1.43219e-14	Neoplasm	Nutritional	0	172	94	0.0804152	1
C18	K65	C18 Malignant neoplasm of colon	K65 Peritonitis	4317	1206	132	45	10.4025	0	Neoplasm	Gastrointestinal	0	72	15	0.16919	1
C18	I10	C18 Malignant neoplasm of colon	I10 Essential (primary) hypertension	4317	112927	1841	341	1.54942	4.22773e-13	Neoplasm	Cardiovascular	0	639	861	1	0.997426
C18	K52	C18 Malignant neoplasm of colon	K52 Other non-infective gastro-enteritis and colitis	4317	21312	610	59	2.72031	9.9698e-14	Neoplasm	Gastrointestinal	1	368	183	1.90329e-07	1
C18	K66	C18 Malignant neoplasm of colon	K66 Other disorders of peritoneum	4317	5078	466	91	8.72178	1.33227e-15	Neoplasm	Gastrointestinal	1	330	45	5.66786e-20	1
C18	D64	C18 Malignant neoplasm of colon	D64 Other anaemias	4317	18059	749	159	3.94185	0	Neoplasm	Hematological	0	335	255	0.998281	1
C18	K56	C18 Malignant neoplasm of colon	K56 Paralytic ileus and intestinal obstruction without hernia	4317	5961	653	131	10.4113	1.33227e-14	Neoplasm	Gastrointestinal	0	377	145	4.41805e-05	1
C18	K20;K21	C18 Malignant neoplasm of colon	K20 Oesophagitis;K21 Gastro-oesophageal reflux disease	4317	44943	616	68	1.30266	1.78533e-10	Neoplasm	Gastrointestinal	0	257	291	0.999984	0.920786
C18	D63	C18 Malignant neoplasm of colon	D63 Anaemia in chronic diseases classified elsewhere	4317	1117	100	29	8.50862	2.22045e-16	Neoplasm	Hematological	0	55	16	0.184101	1
C18	D37	C18 Malignant neoplasm of colon	D37 Neoplasm of uncertain or unknown behaviour of oral cavity and digestive organs	4317	1659	273	18	15.6397	0	Neoplasm	Neoplasm	-1	65	190	1	4.05105e-11
C18	K91	C18 Malignant neoplasm of colon	K91 Postprocedural disorders of digestive system, not elsewhere classified	4317	2347	385	74	15.5905	1.55431e-15	Neoplasm	Gastrointestinal	1	285	26	5.32206e-22	1
C18	K57	C18 Malignant neoplasm of colon	K57 Diverticular disease of intestine	4317	41136	1159	352	2.67777	0	Neoplasm	Gastrointestinal	0	464	343	1	1
B96	C18	B96 Other bacterial agents as the cause of diseases classified to other chapters	C18 Malignant neoplasm of colon	13036	4317	423	51	3.08396	2.28706e-14	Infectious	Neoplasm	-1	109	263	1	3.1309e-07
C18	M81	C18 Malignant neoplasm of colon	M81 Osteoporosis without pathological fracture	4317	9918	195	64	1.86863	0	Neoplasm	Bone	0	80	51	0.995121	1
C18	J45	C18 Malignant neoplasm of colon	J45 Asthma	4317	37337	494	73	1.25748	5.05123e-07	Neoplasm	Respiratory	0	162	259	1	0.150374
C18	K44	C18 Malignant neoplasm of colon	K44 Diaphragmatic hernia	4317	39329	595	63	1.43786	0	Neoplasm	Gastrointestinal	0	209	323	1	0.0201471
C18	N17	C18 Malignant neoplasm of colon	N17 Acute renal failure	4317	9312	398	49	4.06211	0	Neoplasm	Urinary	1	300	49	3.18426e-25	1
C18	D12	C18 Malignant neoplasm of colon	D12 Benign neoplasm of colon, rectum, anus and anal canal	4317	19363	1265	370	6.20912	4.07452e-14	Neoplasm	Neoplasm	0	467	428	1	1
C18	E87	C18 Malignant neoplasm of colon	E87 Other disorders of fluid, electrolyte and acid-base balance	4317	9766	371	48	3.61052	0	Neoplasm	Metabolic	1	265	58	3.91108e-17	1
C18	N39	C18 Malignant neoplasm of colon	N39 Other disorders of urinary system	4317	27390	576	49	1.99868	0	Neoplasm	Urinary	0	332	195	0.000140933	1
C18	D50	C18 Malignant neoplasm of colon	D50 Iron deficiency anaemia	4317	13019	553	172	4.03701	0	Neoplasm	Hematological	0	111	270	1	0.724173
C18	I25	C18 Malignant neoplasm of colon	I25 Chronic ischaemic heart disease	4317	36556	520	72	1.35194	3.23533e-11	Neoplasm	Cardiovascular	0	215	233	0.999968	0.992106
C18	I84	C18 Malignant neoplasm of colon	I84 Haemorrhoids	4317	31892	540	69	1.60925	0	Neoplasm	Cardiovascular	0	247	224	0.97849	0.99997
C18	K29	C18 Malignant neoplasm of colon	K29 Gastritis and duodenitis	4317	42719	643	69	1.43055	9.90319e-14	Neoplasm	Gastrointestinal	0	227	347	1	0.0242736
C18	K92	C18 Malignant neoplasm of colon	K92 Other diseases of digestive system	4317	14676	404	49	2.61629	4.81837e-14	Neoplasm	Gastrointestinal	0	196	159	0.741086	0.999993
C18	K62	C18 Malignant neoplasm of colon	K62 Other diseases of anus and rectum	4317	32228	951	149	2.80452	9.89209e-14	Neoplasm	Gastrointestinal	0	408	394	0.999995	1
M13	N99	M13 Other arthritis	N99 Postprocedural disorders of genito-urinary system, not elsewhere classified	19151	1567	161	21	2.2012	6.21725e-15	Joint	Female genital organs	0	61	79	0.999231	0.623656
N83	N99	N83 Noninflammatory disorders of ovary, Fallopian tube and broad ligament	N99 Postprocedural disorders of genito-urinary system, not elsewhere classified	6875	1567	125	35	4.76061	0	Female genital organs	Female genital organs	0	65	25	0.360336	1
N13	N99	N13 Obstructive and reflux uropathy	N99 Postprocedural disorders of genito-urinary system, not elsewhere classified	4052	1567	130	22	8.40038	0	Urinary	Female genital organs	0	77	31	0.0216276	1
J95	N99	J95 Postprocedural respiratory disorders, not elsewhere classified	N99 Postprocedural disorders of genito-urinary system, not elsewhere classified	559	1567	21	15	9.83632	2.13163e-14	Respiratory	Female genital organs	0	3	3	0.999889	0.999889
E78	N99	E78 Disorders of lipoprotein metabolism and other lipidaemias	N99 Postprocedural disorders of genito-urinary system, not elsewhere classified	53818	1567	320	35	1.55685	1.28231e-13	Metabolic	Female genital organs	0	158	127	0.610047	0.999914
E11	N99	E11 Non-insulin-dependent diabetes mellitus	N99 Postprocedural disorders of genito-urinary system, not elsewhere classified	29261	1567	196	22	1.75385	3.42615e-13	Endocrine	Female genital organs	0	95	79	0.691406	0.997396
B95	N99	B95 Streptococcus and staphylococcus as the cause of diseases classified to other chapters	N99 Postprocedural disorders of genito-urinary system, not elsewhere classified	6041	1567	89	17	3.8575	5.55112e-16	Infectious	Female genital organs	0	29	43	0.999695	0.664096
E66	N99	E66 Obesity	N99 Postprocedural disorders of genito-urinary system, not elsewhere classified	19224	1567	162	27	2.20646	0	Nutritional	Female genital organs	0	61	74	0.999396	0.88075
N81	N99	N81 Female genital prolapse	N99 Postprocedural disorders of genito-urinary system, not elsewhere classified	15187	1567	562	179	9.68923	5.77316e-15	Female genital organs	Female genital organs	0	313	70	0.00390826	1
I10	N99	I10 Essential (primary) hypertension	N99 Postprocedural disorders of genito-urinary system, not elsewhere classified	112927	1567	688	99	1.5952	0	Cardiovascular	Female genital organs	0	352	237	0.283721	1
K66	N99	K66 Other disorders of peritoneum	N99 Postprocedural disorders of genito-urinary system, not elsewhere classified	5078	1567	106	19	5.46561	2.44249e-15	Gastrointestinal	Female genital organs	0	39	48	0.997691	0.857358
D64	N99	D64 Other anaemias	N99 Postprocedural disorders of genito-urinary system, not elsewhere classified	18059	1567	175	26	2.53729	0	Hematological	Female genital organs	0	63	86	0.999929	0.618765
M19	N99	M19 Other arthrosis	N99 Postprocedural disorders of genito-urinary system, not elsewhere classified	26203	1567	211	22	2.10842	0	Joint	Female genital organs	0	69	120	1	0.0268235
K56	N99	K56 Paralytic ileus and intestinal obstruction without hernia	N99 Postprocedural disorders of genito-urinary system, not elsewhere classified	5961	1567	109	27	4.78776	0	Gastrointestinal	Female genital organs	0	37	45	0.999747	0.972546
K20;K21	N99	K20 Oesophagitis;K21 Gastro-oesophageal reflux disease	N99 Postprocedural disorders of genito-urinary system, not elsewhere classified	44943	1567	318	26	1.85264	1.12577e-13	Gastrointestinal	Female genital organs	0	131	161	0.999323	0.433217
N73	N99	N73 Other female pelvic inflammatory diseases	N99 Postprocedural disorders of genito-urinary system, not elsewhere classified	3873	1567	119	46	8.04497	4.10783e-15	Female genital organs	Female genital organs	0	47	26	0.991607	1
K80	N99	K80 Cholelithiasis	N99 Postprocedural disorders of genito-urinary system, not elsewhere classified	19795	1567	161	16	2.12959	0	Hepatobiliary pancreas	Female genital organs	0	75	70	0.827843	0.958687
I95	N99	I95 Hypotension	N99 Postprocedural disorders of genito-urinary system, not elsewhere classified	8464	1567	94	18	2.90789	0	Cardiovascular	Female genital organs	0	21	55	1	0.0606856
E03	N99	E03 Other hypothyroidism	N99 Postprocedural disorders of genito-urinary system, not elsewhere classified	20958	1567	164	24	2.04889	1.0103e-14	Endocrine	Female genital organs	0	80	60	0.65183	0.999796
B96	N99	B96 Other bacterial agents as the cause of diseases classified to other chapters	N99 Postprocedural disorders of genito-urinary system, not elsewhere classified	13036	1567	186	37	3.73589	8.21565e-15	Infectious	Female genital organs	0	76	73	0.994956	0.998725
J45	N99	J45 Asthma	N99 Postprocedural disorders of genito-urinary system, not elsewhere classified	37337	1567	239	35	1.67604	1.23679e-13	Respiratory	Female genital organs	0	116	88	0.697542	0.999984
D25	N99	D25 Leiomyoma of uterus	N99 Postprocedural disorders of genito-urinary system, not elsewhere classified	13924	1567	146	39	2.74545	0	Neoplasm	Female genital organs	0	100	7	4.61842e-06	1
E87	N99	E87 Other disorders of fluid, electrolyte and acid-base balance	N99 Postprocedural disorders of genito-urinary system, not elsewhere classified	9766	1567	135	25	3.61945	0	Metabolic	Female genital organs	0	36	74	1	0.150841
A41	N99	A41 Other septicaemia	N99 Postprocedural disorders of genito-urinary system, not elsewhere classified	6601	1567	94	20	3.72858	3.44169e-15	Infectious	Female genital organs	0	30	44	0.999869	0.764754
N39	N99	N39 Other disorders of urinary system	N99 Postprocedural disorders of genito-urinary system, not elsewhere classified	27390	1567	505	126	4.82752	0	Urinary	Female genital organs	0	244	135	0.788417	1
F32	N99	F32 Depressive episode	N99 Postprocedural disorders of genito-urinary system, not elsewhere classified	18765	1567	136	22	1.89765	8.99447e-12	Psychiatric	Female genital organs	0	36	78	1	0.0514566
N80	N99	N80 Endometriosis	N99 Postprocedural disorders of genito-urinary system, not elsewhere classified	4999	1567	79	20	4.1378	4.10783e-15	Female genital organs	Female genital organs	0	54	5	0.000733036	1
I25	N99	I25 Chronic ischaemic heart disease	N99 Postprocedural disorders of genito-urinary system, not elsewhere classified	36556	1567	196	22	1.40386	3.89836e-06	Cardiovascular	Female genital organs	0	103	71	0.260211	0.999961
N32	N99	N32 Other disorders of bladder	N99 Postprocedural disorders of genito-urinary system, not elsewhere classified	12287	1567	206	25	4.38982	8.65974e-15	Urinary	Female genital organs	0	113	68	0.0927194	1
K04	M13	K04 Diseases of pulp and periapical tissues	M13 Other arthritis	3252	19151	262	34	1.72605	7.53841e-14	Oral	Joint	0	161	67	0.000126333	1
K01	K04	K01 Embedded and impacted teeth	K04 Diseases of pulp and periapical tissues	2428	3252	192	144	9.97691	2.88658e-15	Oral	Oral	0	25	23	1	1
K04	K12	K04 Diseases of pulp and periapical tissues	K12 Stomatitis and related lesions	3252	1314	51	19	4.89687	0	Oral	Oral	0	17	15	0.994513	0.999115
K04	K10	K04 Diseases of pulp and periapical tissues	K10 Other diseases of jaws	3252	505	37	9	9.24387	1.11022e-16	Oral	Oral	0	17	11	0.744312	0.996184
I10	K04	I10 Essential (primary) hypertension	K04 Diseases of pulp and periapical tissues	112927	3252	1058	147	1.18204	6.39166e-08	Cardiovascular	Oral	0	414	497	1	0.977186
K02	K04	K02 Dental caries	K04 Diseases of pulp and periapical tissues	4765	3252	462	252	12.2327	0	Oral	Oral	0	126	84	1	1
J45	K04	J45 Asthma	K04 Diseases of pulp and periapical tissues	37337	3252	428	68	1.44627	4.66294e-13	Respiratory	Oral	0	174	186	0.999957	0.997099
K04	K05	K04 Diseases of pulp and periapical tissues	K05 Gingivitis and periodontal diseases	3252	1240	96	40	9.76772	0	Oral	Oral	0	33	23	0.999288	1
F40	K04	F40 Phobic anxiety disorders	K04 Diseases of pulp and periapical tissues	1096	3252	48	23	5.52553	0	Psychiatric	Oral	0	8	17	1	0.985348
K04	K07	K04 Diseases of pulp and periapical tissues	K07 Dentofacial anomalies [including malocclusion]	3252	818	40	25	6.1695	9.99201e-16	Oral	Oral	0	6	9	0.999999	0.999909
F17	K04	F17 Mental and behavioural disorders due to use of tobacco	K04 Diseases of pulp and periapical tissues	18179	3252	257	38	1.78364	5.19584e-14	Psychiatric	Oral	-1	52	167	1	8.99194e-07
M13	N47	M13 Other arthritis	N47 Redundant prepuce, phimosis and paraphimosis	19151	2824	197	30	1.49453	7.14393e-08	Joint	Male genital organs	0	65	102	1	0.334568
E78	N47	E78 Disorders of lipoprotein metabolism and other lipidaemias	N47 Redundant prepuce, phimosis and paraphimosis	53818	2824	630	63	1.70076	1.5099e-14	Metabolic	Male genital organs	0	249	318	1	0.421061
E11	N47	E11 Non-insulin-dependent diabetes mellitus	N47 Redundant prepuce, phimosis and paraphimosis	29261	2824	566	113	2.81033	1.06581e-14	Endocrine	Male genital organs	0	243	210	0.999675	1
N35	N47	N35 Urethral stricture	N47 Redundant prepuce, phimosis and paraphimosis	4649	2824	197	58	6.15653	0	Urinary	Male genital organs	0	55	84	1	0.983849
E66	N47	E66 Obesity	N47 Redundant prepuce, phimosis and paraphimosis	19224	2824	314	56	2.3731	0	Nutritional	Male genital organs	0	80	178	1	0.0102668
I10	N47	I10 Essential (primary) hypertension	N47 Redundant prepuce, phimosis and paraphimosis	112927	2824	1135	184	1.46025	0	Cardiovascular	Male genital organs	0	514	437	0.999331	1
N47	N48	N47 Redundant prepuce, phimosis and paraphimosis	N48 Other disorders of penis	2824	2859	577	401	29.3218	2.33147e-15	Male genital organs	Male genital organs	0	119	57	1	1
N40	N47	N40 Hyperplasia of prostate	N47 Redundant prepuce, phimosis and paraphimosis	16565	2824	376	74	3.29781	0	Male genital organs	Male genital organs	0	148	154	0.999986	0.99982
F52	N47	F52 Sexual dysfunction, not caused by organic disorder or disease	N47 Redundant prepuce, phimosis and paraphimosis	439	2824	26	5	8.60475	0	Psychiatric	Male genital organs	0	11	10	0.83653	0.915681
N39	N47	N39 Other disorders of urinary system	N47 Redundant prepuce, phimosis and paraphimosis	27390	2824	273	45	1.4481	4.69073e-09	Urinary	Male genital organs	0	109	119	0.999663	0.98542
I25	N47	I25 Chronic ischaemic heart disease	N47 Redundant prepuce, phimosis and paraphimosis	36556	2824	503	64	1.99912	9.09273e-14	Cardiovascular	Male genital organs	0	194	245	1	0.733741
N32	N47	N32 Other disorders of bladder	N47 Redundant prepuce, phimosis and paraphimosis	12287	2824	247	55	2.92066	0	Urinary	Male genital organs	0	97	95	0.999718	0.999895
M13	M70	M13 Other arthritis	M70 Soft tissue disorders related to use, overuse and pressure	19151	2332	368	38	3.38082	0	Joint	Muscular	0	144	186	0.999989	0.437878
M70	M76	M70 Soft tissue disorders related to use, overuse and pressure	M76 Enthesopathies of lower limb, excluding foot	2332	652	56	26	15.1114	0	Muscular	Muscular	0	15	15	0.999883	0.999883
M70	M77	M70 Soft tissue disorders related to use, overuse and pressure	M77 Other enthesopathies	2332	2408	80	26	5.8452	2.55351e-15	Muscular	Muscular	0	20	34	0.999999	0.927182
M10	M70	M10 Gout	M70 Soft tissue disorders related to use, overuse and pressure	5405	2332	131	37	4.26424	0	Joint	Muscular	0	39	55	0.999999	0.972915
E78	M70	E78 Disorders of lipoprotein metabolism and other lipidaemias	M70 Soft tissue disorders related to use, overuse and pressure	53818	2332	522	59	1.70651	4.4631e-14	Metabolic	Muscular	0	236	227	0.987246	0.998753
E11	M70	E11 Non-insulin-dependent diabetes mellitus	M70 Soft tissue disorders related to use, overuse and pressure	29261	2332	284	42	1.70763	2.06501e-14	Endocrine	Muscular	0	128	114	0.957449	0.999654
B95	M70	B95 Streptococcus and staphylococcus as the cause of diseases classified to other chapters	M70 Soft tissue disorders related to use, overuse and pressure	6041	2332	166	69	4.83465	0	Infectious	Muscular	0	39	58	1	0.999967
E66	M70	E66 Obesity	M70 Soft tissue disorders related to use, overuse and pressure	19224	2332	251	29	2.29718	0	Nutritional	Muscular	0	92	130	0.999992	0.306839
M25	M70	M25 Other joint disorders, not elsewhere classified	M70 Soft tissue disorders related to use, overuse and pressure	19071	2332	505	62	4.6589	0	Joint	Muscular	0	252	191	0.535453	1
I10	M70	I10 Essential (primary) hypertension	M70 Soft tissue disorders related to use, overuse and pressure	112927	2332	1025	148	1.59695	0	Cardiovascular	Muscular	0	513	364	0.5	1
M70	M75	M70 Soft tissue disorders related to use, overuse and pressure	M75 Shoulder lesions	2332	13064	238	31	3.20528	0	Muscular	Muscular	0	84	123	0.999998	0.325053
M22;M23	M70	M22 Disorders of patella;M23 Internal derangement of knee	M70 Soft tissue disorders related to use, overuse and pressure	20788	2332	259	26	2.19206	2.64233e-14	Joint	Muscular	0	134	99	0.309604	0.999946
M51	M70	M51 Other intervertebral disk disorders	M70 Soft tissue disorders related to use, overuse and pressure	10898	2332	244	34	3.93921	3.05311e-14	Spine	Muscular	0	113	97	0.888112	0.999473
M15	M70	M15 Polyarthrosis	M70 Soft tissue disorders related to use, overuse and pressure	6515	2332	214	35	5.77916	0	Joint	Muscular	0	76	103	0.999993	0.730748
M16	M70	M16 Coxarthrosis [arthrosis of hip]	M70 Soft tissue disorders related to use, overuse and pressure	16956	2332	485	116	5.0325	0	Joint	Muscular	0	228	141	0.913469	1
M19	M70	M19 Other arthrosis	M70 Soft tissue disorders related to use, overuse and pressure	26203	2332	491	73	3.29683	2.58682e-14	Joint	Muscular	0	191	227	1	0.956872
M06	M70	M06 Other rheumatoid arthritis	M70 Soft tissue disorders related to use, overuse and pressure	6587	2332	165	39	4.40719	5.9952e-15	Immunological	Muscular	0	82	44	0.561835	1
M70	M79	M70 Soft tissue disorders related to use, overuse and pressure	M79 Other soft tissue disorders, not elsewhere classified	2332	18612	353	29	3.33693	1.9984e-15	Muscular	Muscular	0	148	176	0.99901	0.542377
M47	M70	M47 Spondylosis	M70 Soft tissue disorders related to use, overuse and pressure	11974	2332	333	63	4.89295	2.85327e-14	Spine	Muscular	0	129	141	0.999986	0.997846
E03	M70	E03 Other hypothyroidism	M70 Soft tissue disorders related to use, overuse and pressure	20958	2332	201	30	1.68738	5.29965e-12	Endocrine	Muscular	0	100	71	0.55607	0.99999
L03	M70	L03 Cellulitis	M70 Soft tissue disorders related to use, overuse and pressure	10516	2332	366	208	6.12345	2.65343e-14	Dermatological	Muscular	0	84	74	1	1
J45	M70	J45 Asthma	M70 Soft tissue disorders related to use, overuse and pressure	37337	2332	383	57	1.80478	3.31957e-14	Respiratory	Muscular	0	204	122	0.11001	1
M54	M70	M54 Dorsalgia	M70 Soft tissue disorders related to use, overuse and pressure	21562	2332	438	63	3.57397	3.04201e-14	Spine	Muscular	0	230	145	0.157829	1
F32	M70	F32 Depressive episode	M70 Soft tissue disorders related to use, overuse and pressure	18765	2332	227	27	2.12835	0	Psychiatric	Muscular	0	91	109	0.998903	0.746522
M17	M70	M17 Gonarthrosis [arthrosis of knee]	M70 Soft tissue disorders related to use, overuse and pressure	29081	2332	401	58	2.42605	6.37268e-14	Joint	Muscular	0	177	166	0.991789	0.999771
I25	M70	I25 Chronic ischaemic heart disease	M70 Soft tissue disorders related to use, overuse and pressure	36556	2332	299	34	1.43906	1.6657e-09	Cardiovascular	Muscular	0	138	127	0.917479	0.996148
K25	M13	K25 Gastric ulcer	M13 Other arthritis	6358	19151	679	73	2.28798	0	Gastrointestinal	Joint	0	367	239	0.0190783	1
C16	K25	C16 Malignant neoplasm of stomach	K25 Gastric ulcer	854	6358	126	33	9.52108	0	Neoplasm	Gastrointestinal	0	19	74	1	0.0304691
B37	K25	B37 Candidiasis	K25 Gastric ulcer	3662	6358	212	56	3.73586	0	Infectious	Gastrointestinal	0	38	118	1	0.0569876
K25	K63	K25 Gastric ulcer	K63 Other diseases of intestine	6358	22181	779	82	2.26637	3.86358e-14	Gastrointestinal	Gastrointestinal	0	444	253	5.3241e-05	1
I98	K25	I98 Other disorders of circulatory system in diseases classified elsewhere	K25 Gastric ulcer	413	6358	64	8	10.0001	1.11022e-16	Cardiovascular	Gastrointestinal	0	21	35	0.998155	0.266154
E78	K25	E78 Disorders of lipoprotein metabolism and other lipidaemias	K25 Gastric ulcer	53818	6358	1705	94	2.04442	0	Metabolic	Gastrointestinal	0	857	754	0.423192	0.999999
E11	K25	E11 Non-insulin-dependent diabetes mellitus	K25 Gastric ulcer	29261	6358	976	97	2.15246	2.37921e-13	Endocrine	Gastrointestinal	0	506	373	0.131283	1
I10	K25	I10 Essential (primary) hypertension	K25 Gastric ulcer	112927	6358	3068	328	1.7532	2.16271e-13	Cardiovascular	Gastrointestinal	0	1588	1152	0.0266849	1
K25	K26;K27	K25 Gastric ulcer	K26 Duodenal ulcer;K27 Peptic ulcer, site unspecified	6358	4913	784	449	10.2978	2.04281e-14	Gastrointestinal	Gastrointestinal	0	173	162	1	1
I85	K25	I85 Oesophageal varices	K25 Gastric ulcer	790	6358	117	42	9.55724	0	Cardiovascular	Gastrointestinal	0	37	38	0.999981	0.999956
K25	K55	K25 Gastric ulcer	K55 Vascular disorders of intestine	6358	1631	98	18	3.87745	0	Gastrointestinal	Gastrointestinal	0	58	22	0.0427053	1
K25	K31	K25 Gastric ulcer	K31 Other diseases of stomach and duodenum	6358	11640	1027	367	5.69365	4.89608e-14	Gastrointestinal	Gastrointestinal	0	457	203	0.999815	1
A04	K25	A04 Other bacterial intestinal infections	K25 Gastric ulcer	3827	6358	211	56	3.55793	2.86438e-14	Infectious	Gastrointestinal	0	74	81	0.999995	0.999727
K25	K70	K25 Gastric ulcer	K70 Alcoholic liver disease	6358	1244	143	23	7.41804	0	Gastrointestinal	Hepatobiliary pancreas	0	56	64	0.996382	0.909649
D64	K25	D64 Other anaemias	K25 Gastric ulcer	18059	6358	1169	296	4.17729	0	Hematological	Gastrointestinal	0	416	457	1	1
K25	M19	K25 Gastric ulcer	M19 Other arthrosis	6358	26203	954	72	2.34948	0	Gastrointestinal	Joint	0	521	361	0.00241288	1
K20;K21	K25	K20 Oesophagitis;K21 Gastro-oesophageal reflux disease	K25 Gastric ulcer	44943	6358	2502	1198	3.59252	1.44329e-14	Gastrointestinal	Gastrointestinal	0	645	659	1	1
K25	K30	K25 Gastric ulcer	K30 Dyspepsia	6358	16821	698	182	2.67779	0	Gastrointestinal	Gastrointestinal	0	261	255	1	1
K22	K25	K22 Other diseases of oesophagus	K25 Gastric ulcer	14304	6358	1094	485	4.93553	0	Gastrointestinal	Gastrointestinal	0	285	324	1	1
K25	K57	K25 Gastric ulcer	K57 Diverticular disease of intestine	6358	41136	1370	199	2.14918	0	Gastrointestinal	Gastrointestinal	0	708	463	0.112029	1
B96	K25	B96 Other bacterial agents as the cause of diseases classified to other chapters	K25 Gastric ulcer	13036	6358	903	415	4.4701	0	Infectious	Gastrointestinal	0	240	248	1	1
J45	K25	J45 Asthma	K25 Gastric ulcer	37337	6358	979	111	1.69206	2.67009e-13	Respiratory	Gastrointestinal	0	512	356	0.0798082	1
K25	K44	K25 Gastric ulcer	K44 Diaphragmatic hernia	6358	39329	2532	1262	4.15455	0	Gastrointestinal	Gastrointestinal	0	616	654	1	1
F17	K25	F17 Mental and behavioural disorders due to use of tobacco	K25 Gastric ulcer	18179	6358	641	64	2.27542	1.52434e-13	Psychiatric	Gastrointestinal	0	212	365	1	0.000249929
B98	K25	B98 Other specified infectious agents as the cause of diseases classified to other chapters	K25 Gastric ulcer	1946	6358	296	228	9.81573	0	Infectious	Gastrointestinal	0	14	54	1	1
D50	K25	D50 Iron deficiency anaemia	K25 Gastric ulcer	13019	6358	925	333	4.58498	0	Hematological	Gastrointestinal	0	234	358	1	1
I25	K25	I25 Chronic ischaemic heart disease	K25 Gastric ulcer	36556	6358	1315	137	2.32135	0	Cardiovascular	Gastrointestinal	0	659	519	0.47801	1
D13	K25	D13 Benign neoplasm of other and ill-defined parts of digestive system	K25 Gastric ulcer	1746	6358	112	34	4.1395	0	Neoplasm	Gastrointestinal	0	39	39	0.99957	0.99957
K25	K29	K25 Gastric ulcer	K29 Gastritis and duodenitis	6358	42719	3970	2618	5.99712	7.10543e-15	Gastrointestinal	Gastrointestinal	0	754	598	1	1
K25	K92	K25 Gastric ulcer	K92 Other diseases of digestive system	6358	14676	1061	271	4.66532	4.59632e-14	Gastrointestinal	Gastrointestinal	0	316	474	1	0.99977
E61	K25	E61 Deficiency of other nutrient elements	K25 Gastric ulcer	443	6358	31	7	4.51577	1.39019e-11	Nutritional	Gastrointestinal	0	10	14	0.985275	0.763435
I27	J47	I27 Other pulmonary heart diseases	J47 Bronchiectasis	1452	3155	108	15	9.67279	4.44089e-16	Cardiovascular	Respiratory	0	34	59	0.999967	0.193286
I05	I27	I05 Rheumatic mitral valve diseases	I27 Other pulmonary heart diseases	489	1452	91	35	52.5848	0	Cardiovascular	Cardiovascular	0	35	21	0.989708	1
I27	K76	I27 Other pulmonary heart diseases	K76 Other diseases of liver	1452	5828	96	17	4.65457	4.77396e-15	Cardiovascular	Hepatobiliary pancreas	0	30	49	0.999934	0.459389
G47	I27	G47 Sleep disorders	I27 Other pulmonary heart diseases	8004	1452	140	27	4.94252	0	Neurological	Cardiovascular	0	74	39	0.277134	1
I27	I71	I27 Other pulmonary heart diseases	I71 Aortic aneurysm and dissection	1452	2176	67	17	8.70048	0	Cardiovascular	Cardiovascular	0	18	32	0.999966	0.687297
F41	I27	F41 Other anxiety disorders	I27 Other pulmonary heart diseases	10708	1452	124	19	3.27221	0	Psychiatric	Cardiovascular	0	56	49	0.878539	0.992508
I27	I73	I27 Other pulmonary heart diseases	I73 Other peripheral vascular diseases	1452	5702	171	28	8.47415	5.10703e-15	Cardiovascular	Cardiovascular	0	42	101	1	0.0107533
I07	I27	I07 Rheumatic tricuspid valve diseases	I27 Other pulmonary heart diseases	585	1452	128	62	61.8275	0	Cardiovascular	Cardiovascular	0	27	39	1	0.999998
I27	M10	I27 Other pulmonary heart diseases	M10 Gout	1452	5405	114	15	5.95987	0	Cardiovascular	Joint	0	49	50	0.94453	0.920119
I27	K59	I27 Other pulmonary heart diseases	K59 Other functional intestinal disorders	1452	17737	185	19	2.94726	7.43849e-15	Cardiovascular	Gastrointestinal	0	84	82	0.907221	0.947239
I27	I45	I27 Other pulmonary heart diseases	I45 Other conduction disorders	1452	3645	127	29	9.84541	7.77156e-16	Cardiovascular	Cardiovascular	0	47	51	0.998791	0.98966
E78	I27	E78 Disorders of lipoprotein metabolism and other lipidaemias	I27 Other pulmonary heart diseases	53818	1452	550	99	2.88777	6.75016e-14	Metabolic	Cardiovascular	1	336	115	1.11036e-07	1
E11	I27	E11 Non-insulin-dependent diabetes mellitus	I27 Other pulmonary heart diseases	29261	1452	353	42	3.40889	0	Endocrine	Cardiovascular	1	251	60	6.28756e-16	1
A40	I27	A40 Streptococcal septicaemia	I27 Other pulmonary heart diseases	411	1452	12	5	8.25025	4.91596e-08	Infectious	Cardiovascular	0	5	2	0.806152	0.996826
B95	I27	B95 Streptococcus and staphylococcus as the cause of diseases classified to other chapters	I27 Other pulmonary heart diseases	6041	1452	130	21	6.08082	0	Infectious	Cardiovascular	0	58	51	0.905946	0.994653
E66	I27	E66 Obesity	I27 Other pulmonary heart diseases	19224	1452	220	50	3.23375	1.96509e-14	Nutritional	Cardiovascular	0	120	50	0.100046	1
I27	N18	I27 Other pulmonary heart diseases	N18 Chronic renal failure	1452	9082	293	63	9.1162	0	Cardiovascular	Urinary	0	133	97	0.949139	1
I27	I46	I27 Other pulmonary heart diseases	I46 Cardiac arrest	1452	1626	72	26	12.5124	0	Cardiovascular	Cardiovascular	0	37	9	0.453147	1
I27	I34	I27 Other pulmonary heart diseases	I34 Nonrheumatic mitral valve disorders	1452	3730	338	124	25.6056	1.33227e-15	Cardiovascular	Cardiovascular	0	55	159	1	0.873342
I10	I27	I10 Essential (primary) hypertension	I27 Other pulmonary heart diseases	112927	1452	970	101	2.42718	0	Cardiovascular	Cardiovascular	1	709	160	9.48171e-49	1
I27	J42;J44	I27 Other pulmonary heart diseases	J42 Unspecified chronic bronchitis;J44 Other chronic obstructive pulmonary disease	1452	13595	426	121	8.85437	7.99361e-15	Cardiovascular	Respiratory	0	75	230	1	0.0548723
I27	J43	I27 Other pulmonary heart diseases	J43 Emphysema	1452	2773	165	39	16.8136	1.9984e-15	Cardiovascular	Respiratory	0	40	86	1	0.320281
D64	I27	D64 Other anaemias	I27 Other pulmonary heart diseases	18059	1452	305	34	4.77236	1.79856e-14	Hematological	Cardiovascular	0	180	91	0.000969745	1
I27	M19	I27 Other pulmonary heart diseases	M19 Other arthrosis	1452	26203	250	35	2.69598	4.10783e-15	Cardiovascular	Joint	0	73	142	1	0.0183336
I27	M35	I27 Other pulmonary heart diseases	M35 Other systemic involvement of connective tissue	1452	3161	60	15	5.36357	0	Cardiovascular	Immunological	0	17	28	0.999803	0.740521
I20	I27	I20 Angina pectoris	I27 Other pulmonary heart diseases	25449	1452	337	44	3.74185	0	Cardiovascular	Cardiovascular	1	224	69	7.42864e-10	1
I27	M06	I27 Other pulmonary heart diseases	M06 Other rheumatoid arthritis	1452	6587	79	18	3.38896	0	Cardiovascular	Immunological	0	20	41	0.999998	0.411072
I27	I31	I27 Other pulmonary heart diseases	I31 Other diseases of pericardium	1452	1763	95	31	15.2265	2.22045e-16	Cardiovascular	Cardiovascular	0	37	27	0.988256	0.999994
I27	I51	I27 Other pulmonary heart diseases	I51 Complications and ill-defined descriptions of heart disease	1452	7240	484	200	18.8901	0	Cardiovascular	Cardiovascular	0	139	145	1	1
I27	K20;K21	I27 Other pulmonary heart diseases	K20 Oesophagitis;K21 Gastro-oesophageal reflux disease	1452	44943	299	29	1.87991	0	Cardiovascular	Gastrointestinal	-1	70	200	1	2.64655e-09
I27	M79	I27 Other pulmonary heart diseases	M79 Other soft tissue disorders, not elsewhere classified	1452	18612	205	18	3.11235	3.23075e-14	Cardiovascular	Muscular	0	58	129	1	0.000130985
I27	I49	I27 Other pulmonary heart diseases	I49 Other cardiac arrhythmias	1452	4136	105	21	7.17359	1.44329e-15	Cardiovascular	Cardiovascular	0	40	44	0.994591	0.960757
I27	I35	I27 Other pulmonary heart diseases	I35 Nonrheumatic aortic valve disorders	1452	4101	166	41	11.4379	0	Cardiovascular	Cardiovascular	0	30	95	1	0.0369595
I27	I50	I27 Other pulmonary heart diseases	I50 Heart failure	1452	8926	717	249	22.6981	7.77156e-16	Cardiovascular	Cardiovascular	0	166	302	1	0.99999
I27	J84	I27 Other pulmonary heart diseases	J84 Other interstitial pulmonary diseases	1452	1744	167	39	27.0581	7.77156e-16	Cardiovascular	Respiratory	0	27	101	1	0.00415893
I27	I95	I27 Other pulmonary heart diseases	I95 Hypotension	1452	8464	210	30	7.01086	0	Cardiovascular	Cardiovascular	0	104	76	0.581972	0.999979
E03	I27	E03 Other hypothyroidism	I27 Other pulmonary heart diseases	20958	1452	158	23	2.13027	3.57492e-14	Endocrine	Cardiovascular	0	89	46	0.0651929	1
I27	I47	I27 Other pulmonary heart diseases	I47 Paroxysmal tachycardia	1452	4679	137	16	8.27361	1.11022e-16	Cardiovascular	Cardiovascular	0	55	66	0.991784	0.695808
I27	L03	I27 Other pulmonary heart diseases	L03 Cellulitis	1452	10516	184	16	4.94419	0	Cardiovascular	Dermatological	0	75	93	0.995158	0.47063
I27	K57	I27 Other pulmonary heart diseases	K57 Diverticular disease of intestine	1452	41136	238	19	1.63487	1.44829e-12	Cardiovascular	Gastrointestinal	-1	64	155	1	1.77727e-06
B96	I27	B96 Other bacterial agents as the cause of diseases classified to other chapters	I27 Other pulmonary heart diseases	13036	1452	237	40	5.13726	0	Infectious	Cardiovascular	0	106	91	0.954484	0.999871
I27	M81	I27 Other pulmonary heart diseases	M81 Osteoporosis without pathological fracture	1452	9918	128	23	3.64681	0	Cardiovascular	Bone	0	43	62	0.999937	0.670649
I27	J45	I27 Other pulmonary heart diseases	J45 Asthma	1452	37337	281	34	2.12664	2.24265e-14	Cardiovascular	Respiratory	-1	41	206	1	1.36155e-15
I27	M54	I27 Other pulmonary heart diseases	M54 Dorsalgia	1452	21562	146	24	1.91334	8.82627e-13	Cardiovascular	Spine	0	33	89	1	0.00502824
I27	J98	I27 Other pulmonary heart diseases	J98 Other respiratory disorders	1452	5690	196	40	9.73355	2.10942e-15	Cardiovascular	Respiratory	0	82	74	0.990906	0.999782
I27	N17	I27 Other pulmonary heart diseases	N17 Acute renal failure	1452	9312	367	65	11.1365	0	Cardiovascular	Urinary	0	174	128	0.85176	1
I27	I44	I27 Other pulmonary heart diseases	I44 Atrioventricular and left bundle-branch block	1452	6063	184	41	8.57547	1.44329e-15	Cardiovascular	Cardiovascular	0	70	73	0.99957	0.998041
F17	I27	F17 Mental and behavioural disorders due to use of tobacco	I27 Other pulmonary heart diseases	18179	1452	200	27	3.10876	9.88098e-15	Psychiatric	Cardiovascular	0	126	47	0.000144638	1
E87	I27	E87 Other disorders of fluid, electrolyte and acid-base balance	I27 Other pulmonary heart diseases	9766	1452	377	80	10.9082	0	Metabolic	Cardiovascular	0	121	176	1	0.909764
A41	I27	A41 Other septicaemia	I27 Other pulmonary heart diseases	6601	1452	146	21	6.24986	0	Infectious	Cardiovascular	0	53	72	0.99968	0.59799
I27	N19	I27 Other pulmonary heart diseases	N19 Unspecified renal failure	1452	2053	84	15	11.5616	0	Cardiovascular	Urinary	0	37	32	0.885068	0.989308
I27	N39	I27 Other pulmonary heart diseases	N39 Other disorders of urinary system	1452	27390	282	34	2.90927	0	Cardiovascular	Urinary	0	115	133	0.999223	0.844313
F32	I27	F32 Depressive episode	I27 Other pulmonary heart diseases	18765	1452	155	17	2.33405	3.14193e-14	Psychiatric	Cardiovascular	0	92	46	0.0120989	1
D50	I27	D50 Iron deficiency anaemia	I27 Other pulmonary heart diseases	13019	1452	190	22	4.12386	0	Hematological	Cardiovascular	0	104	64	0.108678	0.999998
I27	J22	I27 Other pulmonary heart diseases	J22 Unspecified acute lower respiratory infection	1452	11590	284	36	6.92409	3.44169e-15	Cardiovascular	Respiratory	0	100	148	1	0.257001
I21;I22	I27	I21 Acute myocardial infarction;I22 Subsequent myocardial infarction	I27 Other pulmonary heart diseases	11771	1452	165	28	3.96094	1.44329e-15	Cardiovascular	Cardiovascular	1	124	13	3.40055e-11	1
I25	I27	I25 Chronic ischaemic heart disease	I27 Other pulmonary heart diseases	36556	1452	611	168	4.72291	2.88658e-14	Cardiovascular	Cardiovascular	0	313	130	0.285586	1
A09	I27	A09 Diarrhoea and gastro-enteritis of presumed infectious origin	I27 Other pulmonary heart diseases	10766	1452	153	17	4.01573	0	Infectious	Cardiovascular	0	58	78	0.998988	0.435809
I27	J96	I27 Other pulmonary heart diseases	J96 Respiratory failure, not elsewhere classified	1452	3669	283	109	21.7955	0	Cardiovascular	Respiratory	0	84	90	1	1
I27	K29	I27 Other pulmonary heart diseases	K29 Gastritis and duodenitis	1452	42719	270	16	1.78595	0	Cardiovascular	Gastrointestinal	-1	66	188	1	4.79397e-11
M13	M67	M13 Other arthritis	M67 Other disorders of synovium and tendon	19151	5289	524	103	2.12256	6.37268e-14	Joint	Muscular	0	146	275	1	0.137381
M13	M76	M13 Other arthritis	M76 Enthesopathies of lower limb, excluding foot	19151	652	86	10	2.82588	0	Joint	Muscular	0	41	35	0.704982	0.966924
J47	M13	J47 Bronchiectasis	M13 Other arthritis	3155	19151	387	49	2.62793	5.9619e-14	Respiratory	Joint	0	156	182	0.999947	0.88879
M13	M71	M13 Other arthritis	M71 Other bursopathies	19151	1211	180	29	3.18442	3.0087e-14	Joint	Muscular	0	66	85	0.99988	0.793825
I05	M13	I05 Rheumatic mitral valve diseases	M13 Other arthritis	489	19151	50	8	2.1906	5.98726e-07	Cardiovascular	Joint	0	28	14	0.239944	0.999532
A08	M13	A08 Viral and other specified intestinal infections	M13 Other arthritis	1314	19151	178	20	2.9022	2.59792e-14	Infectious	Joint	0	68	90	0.999397	0.47014
K76	M13	K76 Other diseases of liver	M13 Other arthritis	5828	19151	632	69	2.32327	1.4877e-14	Hepatobiliary pancreas	Joint	0	260	303	0.999997	0.858594
D51	M13	D51 Vitamin B12 deficiency anaemia	M13 Other arthritis	1328	19151	185	37	2.98453	2.07612e-14	Hematological	Joint	0	64	84	0.999991	0.907221
M13	N83	M13 Other arthritis	N83 Noninflammatory disorders of ovary, Fallopian tube and broad ligament	19151	6875	454	71	1.41477	1.69631e-12	Joint	Female genital organs	-1	72	311	1	1.10289e-15
M13	M86	M13 Other arthritis	M86 Osteomyelitis	19151	825	112	11	2.90848	0	Joint	Bone	0	55	46	0.611518	0.976632
G47	M13	G47 Sleep disorders	M13 Other arthritis	8004	19151	835	135	2.23502	0	Neurological	Joint	0	394	306	0.951683	1
M13	N95	M13 Other arthritis	N95 Menopausal and other perimenopausal disorders	19151	13482	1104	159	1.75435	2.96985e-13	Joint	Female genital organs	-1	163	782	1	5.42442e-45
I71	M13	I71 Aortic aneurysm and dissection	M13 Other arthritis	2176	19151	178	32	1.75252	4.54603e-12	Cardiovascular	Joint	0	61	85	0.999992	0.749973
E14	M13	E14 Unspecified diabetes mellitus	M13 Other arthritis	3867	19151	469	70	2.59837	6.87228e-14	Endocrine	Joint	0	214	185	0.97383	0.999998
M13	M62	M13 Other arthritis	M62 Other disorders of muscle	19151	1390	147	18	2.26571	5.55112e-15	Joint	Muscular	0	56	73	0.998571	0.565475
M13	M32	M13 Other arthritis	M32 Systemic lupus erythematosus	19151	570	80	14	3.00689	2.55351e-15	Joint	Immunological	0	21	45	0.999996	0.157153
F41	M13	F41 Other anxiety disorders	M13 Other arthritis	10708	19151	1392	403	2.78505	7.67164e-14	Psychiatric	Joint	0	404	585	1	1
I73	M13	I73 Other peripheral vascular diseases	M13 Other arthritis	5702	19151	729	125	2.73907	6.28386e-14	Cardiovascular	Joint	0	315	289	0.999896	1
M13	M77	M13 Other arthritis	M77 Other enthesopathies	19151	2408	324	53	2.88265	0	Joint	Muscular	0	96	175	1	0.0823829
M13	N13	M13 Other arthritis	N13 Obstructive and reflux uropathy	19151	4052	313	41	1.65492	1.55431e-14	Joint	Urinary	0	135	137	0.993622	0.988195
M13	M84;M94	M13 Other arthritis	M84 Disorders of continuity of bone;M94 Other disorders of cartilage	19151	3209	356	50	2.37675	7.84928e-14	Joint	Bone	0	135	171	0.999998	0.786673
H25	M13	H25 Senile cataract	M13 Other arthritis	15015	19151	2370	1128	3.38163	0	Ophthalmological	Joint	0	621	621	1	1
J30	M13	J30 Vasomotor and allergic rhinitis	M13 Other arthritis	1890	19151	227	102	2.57316	0	Ear, Nose, Throat	Joint	0	62	63	1	1
I07	M13	I07 Rheumatic tricuspid valve diseases	M13 Other arthritis	585	19151	68	9	2.49032	4.24921e-11	Cardiovascular	Joint	0	14	45	1	0.00516883
L84	M13	L84 Corns and callosities	M13 Other arthritis	415	19151	59	5	3.04584	3.59601e-13	Dermatological	Joint	0	31	23	0.397422	0.966278
I67	M13	I67 Other cerebrovascular diseases	M13 Other arthritis	4194	19151	492	57	2.51327	0	Cardiovascular	Joint	0	169	266	1	0.039299
M13	M21	M13 Other arthritis	M21 Other acquired deformities of limbs	19151	2682	399	75	3.18725	1.52101e-14	Joint	Joint	0	161	163	0.999955	0.999898
E21	M13	E21 Hyperparathyroidism and other disorders of parathyroid gland	M13 Other arthritis	1261	19151	110	18	1.86887	1.73715e-09	Endocrine	Joint	0	45	47	0.977619	0.947693
M10	M13	M10 Gout	M13 Other arthritis	5405	19151	739	225	2.92922	5.28466e-14	Joint	Joint	0	246	268	1	1
M13	M50	M13 Other arthritis	M50 Cervical disk disorders	19151	2259	306	40	2.90207	0	Joint	Spine	0	132	134	0.993083	0.987189
E10	M13	E10 Insulin-dependent diabetes mellitus	M13 Other arthritis	4108	19151	464	76	2.41986	1.04694e-13	Immunological	Joint	0	265	123	0.00125567	1
H40	M13	H40 Glaucoma	M13 Other arthritis	7512	19151	871	343	2.48408	0	Ophthalmological	Joint	0	291	237	1	1
K59	M13	K59 Other functional intestinal disorders	M13 Other arthritis	17737	19151	1833	183	2.21404	0	Gastrointestinal	Joint	0	827	823	0.999987	0.999994
H26	M13	H26 Other cataract	M13 Other arthritis	23683	19151	2871	970	2.59716	4.35096e-13	Ophthalmological	Joint	0	1024	877	1	1
H90	M13	H90 Conductive and sensorineural hearing loss	M13 Other arthritis	1492	19151	156	24	2.24005	2.498e-14	Ear, Nose, Throat	Joint	0	80	52	0.405138	0.999991
L53	M13	L53 Other erythematous conditions	M13 Other arthritis	816	19151	79	12	2.07415	4.63222e-09	Dermatological	Joint	0	30	37	0.98809	0.750052
I77	M13	I77 Other disorders of arteries and arterioles	M13 Other arthritis	2111	19151	239	31	2.42556	0	Cardiovascular	Joint	0	95	113	0.999413	0.817407
M13	M87	M13 Other arthritis	M87 Osteonecrosis	19151	767	88	10	2.45805	1.31228e-13	Joint	Bone	0	35	43	0.978895	0.625335
M13	M66	M13 Other arthritis	M66 Spontaneous rupture of synovium and tendon	19151	727	100	16	2.94692	0	Joint	Muscular	0	36	48	0.998241	0.69135
M13	M53	M13 Other arthritis	M53 Other dorsopathies, not elsewhere classified	19151	767	111	9	3.10049	0	Joint	Spine	0	31	71	0.999999	0.00209777
H57	M13	H57 Other disorders of eye and adnexa	M13 Other arthritis	747	19151	72	11	2.06497	2.52281e-08	Ophthalmological	Joint	0	32	29	0.855608	0.961815
H93	M13	H93 Other disorders of ear, not elsewhere classified	M13 Other arthritis	993	19151	131	37	2.82634	1.0103e-14	Ear, Nose, Throat	Joint	0	51	43	0.995744	0.999975
D68	M13	D68 Other coagulation defects	M13 Other arthritis	1412	19151	117	16	1.77523	8.76676e-09	Hematological	Joint	0	53	48	0.866409	0.97925
H50	M13	H50 Other strabismus	M13 Other arthritis	1250	19151	125	44	2.14241	4.87388e-14	Ophthalmological	Joint	0	49	32	0.99402	1
J86;J93	M13	J86 Pyothorax;J93 Pneumothorax	M13 Other arthritis	1710	19151	129	20	1.6162	2.60057e-07	Respiratory	Joint	0	50	59	0.995996	0.854656
C50;D05	M13	C50 Malignant neoplasm of breast;D05 Carcinoma in situ of breast	M13 Other arthritis	15801	19151	1046	238	1.41824	2.4214e-13	Neoplasm	Joint	0	597	211	2.65245e-06	1
I45	M13	I45 Other conduction disorders	M13 Other arthritis	3645	19151	333	47	1.95726	0	Cardiovascular	Joint	0	115	171	1	0.330581
E89	M13	E89 Postprocedural endocrine and metabolic disorders, not elsewhere classified	M13 Other arthritis	2065	19151	243	34	2.52109	1.90958e-14	Metabolic	Joint	0	114	95	0.847653	0.999747
E78	M13	E78 Disorders of lipoprotein metabolism and other lipidaemias	M13 Other arthritis	53818	19151	5497	1310	2.18827	0	Metabolic	Joint	0	2566	1621	1	1
E11	M13	E11 Non-insulin-dependent diabetes mellitus	M13 Other arthritis	29261	19151	2896	618	2.12037	0	Endocrine	Joint	0	1496	782	0.0387457	1
M13	N35	M13 Other arthritis	N35 Urethral stricture	19151	4649	447	54	2.05992	7.67164e-14	Joint	Urinary	0	139	254	1	0.00224398
G45	M13	G45 Transient cerebral ischaemic attacks and related syndromes	M13 Other arthritis	3656	19151	309	40	1.81074	9.40359e-14	Neurological	Joint	0	143	126	0.913972	0.999531
J32	M13	J32 Chronic sinusitis	M13 Other arthritis	3380	19151	270	36	1.71139	0	Ear, Nose, Throat	Joint	1	173	61	2.18349e-06	1
E66	M13	E66 Obesity	M13 Other arthritis	19224	19151	2840	729	3.16503	0	Nutritional	Joint	0	967	1144	1	1
G63	M13	G63 Polyneuropathy in diseases classified elsewhere	M13 Other arthritis	728	19151	113	11	3.32544	0	Neurological	Joint	0	36	66	0.999968	0.0449772
M13	M25	M13 Other arthritis	M25 Other joint disorders, not elsewhere classified	19151	19071	2916	447	3.27579	0	Joint	Joint	0	991	1478	1	0.235082
H35	M13	H35 Other retinal disorders	M13 Other arthritis	5836	19151	728	239	2.67251	1.0103e-13	Ophthalmological	Joint	0	240	249	1	1
K82	M13	K82 Other diseases of gallbladder	M13 Other arthritis	2573	19151	232	32	1.93175	0	Hepatobiliary pancreas	Joint	0	105	95	0.93457	0.997674
F00;F01;F03;G30	M13	F00 Dementia in Alzheimer's disease;F01 Vascular dementia;F03 Unspecified dementia;G30 Alzheimer's disease	M13 Other arthritis	2128	19151	236	44	2.37598	0	Neurological	Joint	0	43	149	1	3.27615e-05
G31	M13	G31 Other degenerative diseases of nervous system, not elsewhere classified	M13 Other arthritis	1095	19151	115	16	2.25002	2.40918e-14	Neurological	Joint	0	32	67	1	0.046408
M13	N81	M13 Other arthritis	N81 Female genital prolapse	19151	15187	1384	317	1.95239	0	Joint	Female genital organs	-1	254	813	1	4.17166e-11
E07	M13	E07 Other disorders of thyroid	M13 Other arthritis	613	19151	108	41	3.77456	0	Endocrine	Joint	0	36	31	0.999837	0.999998
M13	N18	M13 Other arthritis	N18 Chronic renal failure	19151	9082	1171	208	2.76235	0	Joint	Urinary	1	676	287	6.81488e-08	1
H04	M13	H04 Disorders of lachrymal system	M13 Other arthritis	3248	19151	355	92	2.34161	4.77396e-15	Ophthalmological	Joint	0	173	90	0.702171	1
M13	M41	M13 Other arthritis	M41 Scoliosis	19151	1755	321	55	3.9186	1.85407e-14	Joint	Spine	0	150	116	0.890292	1
L50	M13	L50 Urticaria	M13 Other arthritis	536	19151	53	9	2.11843	7.52354e-07	Dermatological	Joint	0	29	15	0.291566	0.999599
M13	M48	M13 Other arthritis	M48 Other spondylopathies	19151	6744	975	125	3.09735	0	Joint	Spine	0	416	434	0.999998	0.999732
G62	M13	G62 Other polyneuropathies	M13 Other arthritis	2034	19151	259	44	2.72804	0	Neurological	Joint	0	91	124	0.999999	0.772026
H34	M13	H34 Retinal vascular occlusions	M13 Other arthritis	824	19151	102	16	2.65201	1.88738e-15	Ophthalmological	Joint	0	48	38	0.755783	0.996397
M13	M18	M13 Other arthritis	M18 Arthrosis of first carpometacarpal joint	19151	2010	454	35	4.83908	0	Joint	Joint	0	198	221	0.997218	0.729086
H91	M13	H91 Other hearing loss	M13 Other arthritis	4959	19151	707	240	3.05441	3.30846e-14	Ear, Nose, Throat	Joint	0	216	251	1	1
K10	M13	K10 Other diseases of jaws	M13 Other arthritis	505	19151	59	10	2.50301	6.39432e-10	Oral	Joint	0	21	28	0.990831	0.698538
I34	M13	I34 Nonrheumatic mitral valve disorders	M13 Other arthritis	3730	19151	331	50	1.90117	8.77076e-14	Cardiovascular	Joint	0	127	154	0.999992	0.906483
I10	M13	I10 Essential (primary) hypertension	M13 Other arthritis	112927	19151	10036	2509	1.90399	2.14717e-13	Cardiovascular	Joint	1	5687	1840	4.79303e-41	1
F31	M13	F31 Bipolar affective disorder	M13 Other arthritis	1449	19151	145	26	2.14389	1.53211e-14	Psychiatric	Joint	0	75	44	0.369941	0.999999
G43	M13	G43 Migraine	M13 Other arthritis	4310	19151	446	94	2.21697	6.15064e-14	Neurological	Joint	0	195	157	0.996556	1
J42;J44	M13	J42 Unspecified chronic bronchitis;J44 Other chronic obstructive pulmonary disease	M13 Other arthritis	13595	19151	1900	439	2.99417	0	Respiratory	Joint	0	682	779	1	1
I87	M13	I87 Other disorders of veins	M13 Other arthritis	758	19151	81	10	2.28938	3.66071e-11	Cardiovascular	Joint	0	29	42	0.996362	0.412157
J31	M13	J31 Chronic rhinitis, nasopharyngitis and pharyngitis	M13 Other arthritis	1239	19151	103	27	1.78102	5.472e-08	Ear, Nose, Throat	Joint	0	55	21	0.277301	1
J40	M13	J40 Bronchitis, not specified as acute or chronic	M13 Other arthritis	931	19151	149	33	3.42878	0	Respiratory	Joint	0	56	60	0.999122	0.993144
K43	M13	K43 Ventral hernia	M13 Other arthritis	4850	19151	483	64	2.13358	0	Gastrointestinal	Joint	0	225	194	0.93912	0.999994
I72	M13	I72 Other aneurysm	M13 Other arthritis	743	19151	66	9	1.90308	1.43927e-06	Cardiovascular	Joint	0	32	25	0.643885	0.982209
M13	N28	M13 Other arthritis	N28 Other disorders of kidney and ureter, not elsewhere classified	19151	3822	417	58	2.33748	8.65974e-15	Joint	Urinary	0	197	162	0.880077	0.999998
K26;K27	M13	K26 Duodenal ulcer;K27 Peptic ulcer, site unspecified	M13 Other arthritis	4913	19151	474	60	2.06697	0	Gastrointestinal	Joint	0	251	163	0.107438	1
L30	M13	L30 Other dermatitis	M13 Other arthritis	2479	19151	281	77	2.42847	0	Dermatological	Joint	0	106	98	0.999986	1
M13	M75	M13 Other arthritis	M75 Shoulder lesions	19151	13064	1785	457	2.92728	0	Joint	Muscular	0	495	833	1	0.997753
K81	M13	K81 Cholecystitis	M13 Other arthritis	3746	19151	353	48	2.01888	4.44089e-14	Hepatobiliary pancreas	Joint	0	200	105	0.00711833	1
M13	M45	M13 Other arthritis	M45 Ankylosing spondylitis	19151	886	152	39	3.67547	0	Joint	Immunological	0	52	61	0.999969	0.994163
M13	N40	M13 Other arthritis	N40 Hyperplasia of prostate	19151	16565	1272	222	1.64512	0	Joint	Male genital organs	0	440	610	1	0.931382
M13	M22;M23	M13 Other arthritis	M22 Disorders of patella;M23 Internal derangement of knee	19151	20788	2191	360	2.25804	3.6815e-13	Joint	Joint	-1	459	1372	1	9.99023e-33
L57	M13	L57 Skin changes due to chronic exposure to nonionising radiation	M13 Other arthritis	3581	19151	252	40	1.50764	6.06306e-10	Dermatological	Joint	0	102	110	0.999018	0.981288
I63;I64	M13	I63 Cerebral infarction;I64 Stroke, not specified as haemorrhage or infarction	M13 Other arthritis	6144	19151	439	62	1.53079	0	Cardiovascular	Joint	0	173	204	0.999997	0.936702
M13	N12	M13 Other arthritis	N12 Tubulo-interstitial nephritis, not specified as acute or chronic	19151	1465	162	19	2.36908	0	Joint	Urinary	0	66	77	0.992694	0.760192
J43	M13	J43 Emphysema	M13 Other arthritis	2773	19151	382	68	2.95132	0	Respiratory	Joint	0	139	175	1	0.954401
H02	M13	H02 Other disorders of eyelid	M13 Other arthritis	7957	19151	792	147	2.13245	1.68532e-13	Ophthalmological	Joint	0	428	217	0.0125599	1
B02	M13	B02 Zoster [herpes zoster]	M13 Other arthritis	780	19151	81	8	2.22481	1.35969e-10	Infectious	Joint	0	34	39	0.940363	0.671504
M13	M51	M13 Other arthritis	M51 Other intervertebral disk disorders	19151	10898	1385	174	2.72274	2.02283e-13	Joint	Spine	0	522	689	1	0.585097
I12	M13	I12 Hypertensive renal disease	M13 Other arthritis	2073	19151	257	30	2.65605	2.55351e-15	Cardiovascular	Joint	0	142	85	0.0523274	1
K66	M13	K66 Other disorders of peritoneum	M13 Other arthritis	5078	19151	483	66	2.03778	7.9603e-14	Gastrointestinal	Joint	0	194	223	0.999994	0.958154
K14	M13	K14 Diseases of tongue	M13 Other arthritis	1759	19151	165	30	2.00965	1.69864e-14	Oral	Joint	0	59	76	0.999916	0.862143
D64	M13	D64 Other anaemias	M13 Other arthritis	18059	19151	1931	244	2.29082	2.25375e-14	Hematological	Joint	0	833	854	1	1
H21	M13	H21 Other disorders of iris and ciliary body	M13 Other arthritis	531	19151	72	21	2.90496	8.99281e-15	Ophthalmological	Joint	0	24	27	0.998529	0.98777
M13	N03	M13 Other arthritis	N03 Chronic nephritic syndrome	19151	1114	156	22	3.00014	1.28786e-14	Joint	Urinary	0	53	81	0.999981	0.344527
M13	M16	M13 Other arthritis	M16 Coxarthrosis [arthrosis of hip]	19151	16956	2136	243	2.69886	1.57985e-13	Joint	Joint	0	799	1094	1	0.134905
G40	M13	G40 Epilepsy	M13 Other arthritis	5191	19151	414	75	1.70865	0	Neurological	Joint	0	220	119	0.109572	1
D36	M13	D36 Benign neoplasm of other and unspecified sites	M13 Other arthritis	1017	19151	89	15	1.87487	4.87137e-08	Neoplasm	Joint	0	42	32	0.737493	0.997228
M13	M19	M13 Other arthritis	M19 Other arthrosis	19151	26203	5310	485	4.34156	0	Joint	Joint	0	2419	2406	1	1
C34	M13	C34 Malignant neoplasm of bronchus and lung	M13 Other arthritis	3381	19151	271	40	1.71722	9.80327e-14	Neoplasm	Joint	0	65	166	1	0.000126721
L08	M13	L08 Other local infections of skin and subcutaneous tissue	M13 Other arthritis	1894	19151	198	22	2.23969	0	Dermatological	Joint	0	71	105	0.999977	0.217223
M13	M35	M13 Other arthritis	M35 Other systemic involvement of connective tissue	19151	3161	522	89	3.53793	0	Joint	Immunological	0	182	251	1	0.820984
M13	M65	M13 Other arthritis	M65 Synovitis and tenosynovitis	19151	7478	1006	176	2.88214	0	Joint	Muscular	0	306	524	1	0.0980516
L43	M13	L43 Lichen planus	M13 Other arthritis	792	19151	73	10	1.9747	1.09942e-07	Dermatological	Joint	0	39	24	0.319986	0.998941
H53	M13	H53 Visual disturbances	M13 Other arthritis	4644	19151	514	107	2.37123	1.03806e-13	Ophthalmological	Joint	0	208	199	0.999994	1
I20	M13	I20 Angina pectoris	M13 Other arthritis	25449	19151	2795	519	2.35296	3.5405e-13	Cardiovascular	Joint	1	1562	714	2.63026e-10	1
M06	M13	M06 Other rheumatoid arthritis	M13 Other arthritis	6587	19151	1344	107	4.37134	1.09135e-13	Immunological	Joint	0	626	611	0.99442	0.999606
J39	M13	J39 Other diseases of upper respiratory tract	M13 Other arthritis	1058	19151	102	13	2.06546	3.94198e-11	Ear, Nose, Throat	Joint	0	57	32	0.138007	0.999953
E04	M13	E04 Other non-toxic goitre	M13 Other arthritis	2466	19151	209	44	1.81575	0	Endocrine	Joint	0	104	61	0.554994	1
L97	M13	L97 Ulcer of lower limb, not elsewhere classified	M13 Other arthritis	1814	19151	264	25	3.11795	1.69864e-14	Dermatological	Joint	0	99	140	0.999983	0.177967
K64	M13	K64 Haemorrhoids and perianal venous thrombosis	M13 Other arthritis	3706	19151	309	66	1.78631	6.40599e-14	Gastrointestinal	Joint	-1	17	226	1	9.35648e-17
M13	M46	M13 Other arthritis	M46 Other inflammatory spondylopathies	19151	2195	694	285	6.77373	0	Joint	Spine	0	237	172	1	1
H33	M13	H33 Retinal detachments and breaks	M13 Other arthritis	4422	19151	361	92	1.74901	0	Ophthalmological	Joint	0	192	77	0.123435	1
I51	M13	I51 Complications and ill-defined descriptions of heart disease	M13 Other arthritis	7240	19151	787	120	2.32884	1.14464e-13	Cardiovascular	Joint	0	219	448	1	5.77569e-05
I38	M13	I38 Endocarditis, valve unspecified	M13 Other arthritis	600	19151	83	12	2.96367	0	Cardiovascular	Joint	0	31	40	0.992384	0.669558
K20;K21	M13	K20 Oesophagitis;K21 Gastro-oesophageal reflux disease	M13 Other arthritis	44943	19151	4249	862	2.02548	7.7427e-13	Gastrointestinal	Joint	0	2006	1381	0.99987	1
K50	M13	K50 Crohn's disease [regional enteritis]	M13 Other arthritis	2380	19151	229	27	2.06139	2.66454e-14	Gastrointestinal	Joint	1	151	51	8.06235e-07	1
M13	M79	M13 Other arthritis	M79 Other soft tissue disorders, not elsewhere classified	19151	18612	2409	375	2.77298	1.20681e-13	Joint	Muscular	0	854	1180	1	0.845831
M13	N85	M13 Other arthritis	N85 Other noninflammatory disorders of uterus, except cervix	19151	7044	534	114	1.62414	8.26006e-14	Joint	Female genital organs	0	104	316	1	1.28468e-05
K58	M13	K58 Irritable bowel syndrome	M13 Other arthritis	8207	19151	1140	298	2.97593	1.2268e-13	Gastrointestinal	Joint	0	499	343	0.999989	1
K02	M13	K02 Dental caries	M13 Other arthritis	4765	19151	402	73	1.80745	1.00475e-13	Oral	Joint	0	198	131	0.63648	1
I49	M13	I49 Other cardiac arrhythmias	M13 Other arthritis	4136	19151	412	79	2.13412	0	Cardiovascular	Joint	0	148	185	1	0.982995
D41	M13	D41 Neoplasm of uncertain or unknown behaviour of urinary organs	M13 Other arthritis	1106	19151	113	14	2.1889	1.04694e-13	Neoplasm	Joint	0	61	38	0.225927	0.999845
M13	M47	M13 Other arthritis	M47 Spondylosis	19151	11974	2214	402	3.96133	2.08944e-13	Joint	Spine	0	906	906	1	1
L89	M13	L89 Decubitus ulcer	M13 Other arthritis	1769	19151	214	23	2.59172	1.4877e-14	Dermatological	Joint	-1	36	155	1	1.96839e-11
J38	M13	J38 Diseases of vocal cords and larynx, not elsewhere classified	M13 Other arthritis	2437	19151	230	32	2.02197	2.24265e-14	Ear, Nose, Throat	Joint	0	132	66	0.0146688	1
H43	M13	H43 Disorders of vitreous body	M13 Other arthritis	2086	19151	226	69	2.32112	0	Ophthalmological	Joint	0	87	70	0.9998	1
M13	N30	M13 Other arthritis	N30 Cystitis	19151	4131	455	60	2.35971	5.71765e-14	Joint	Urinary	0	155	240	1	0.130254
M13	N73	M13 Other arthritis	N73 Other female pelvic inflammatory diseases	19151	3873	305	56	1.68716	0	Joint	Female genital organs	0	74	175	1	0.0058156
I35	M13	I35 Nonrheumatic aortic valve disorders	M13 Other arthritis	4101	19151	418	50	2.18368	4.78506e-14	Cardiovascular	Joint	0	172	196	0.999882	0.906717
K80	M13	K80 Cholelithiasis	M13 Other arthritis	19795	19151	1719	265	1.86047	0	Hepatobiliary pancreas	Joint	0	923	531	0.00118199	1
I74	M13	I74 Arterial embolism and thrombosis	M13 Other arthritis	1324	19151	156	19	2.52429	0	Cardiovascular	Joint	0	68	69	0.953812	0.936031
I50	M13	I50 Heart failure	M13 Other arthritis	8926	19151	1039	156	2.4938	1.69864e-13	Cardiovascular	Joint	0	366	517	1	0.573827
D86	M13	D86 Sarcoidosis	M13 Other arthritis	856	19151	82	18	2.05231	3.80668e-09	Immunological	Joint	0	33	31	0.970096	0.990087
M13	M20	M13 Other arthritis	M20 Acquired deformities of fingers and toes	19151	13014	1501	353	2.471	9.20375e-14	Joint	Joint	0	349	799	1	0.00659511
F05	M13	F05 Delirium, not induced by alcohol and other psychoactive substances	M13 Other arthritis	1557	19151	185	17	2.54557	0	Psychiatric	Joint	-1	31	137	1	2.05583e-11
M13	M96	M13 Other arthritis	M96 Postprocedural musculoskeletal disorders, not elsewhere classified	19151	673	122	12	3.88372	0	Joint	Bone	0	68	42	0.119544	0.999814
C54	M13	C54 Malignant neoplasm of corpus uteri	M13 Other arthritis	1755	19151	142	21	1.73346	1.13959e-09	Neoplasm	Joint	0	70	51	0.59933	0.999733
C67	M13	C67 Malignant neoplasm of bladder	M13 Other arthritis	2968	19151	274	44	1.97783	1.36557e-14	Neoplasm	Joint	0	159	71	0.00462997	1
J84	M13	J84 Other interstitial pulmonary diseases	M13 Other arthritis	1744	19151	197	29	2.42004	0	Respiratory	Joint	0	64	104	1	0.238133
K46	M13	K46 Unspecified abdominal hernia	M13 Other arthritis	489	19151	76	15	3.32972	4.44089e-15	Gastrointestinal	Joint	0	23	38	0.999844	0.545612
M13	N76	M13 Other arthritis	N76 Other inflammation of vagina and vulva	19151	1038	91	11	1.87822	3.22595e-08	Joint	Female genital organs	0	25	55	0.999996	0.0292868
I95	M13	I95 Hypotension	M13 Other arthritis	8464	19151	907	104	2.2958	0	Cardiovascular	Joint	0	292	511	1	7.53328e-05
H36	M13	H36 Retinal disorders in diseases classified elsewhere	M13 Other arthritis	2285	19151	288	53	2.70028	1.65423e-14	Ophthalmological	Joint	0	130	105	0.956348	0.999999
D69	M13	D69 Purpura and other haemorrhagic conditions	M13 Other arthritis	2680	19151	253	39	2.0225	0	Hematological	Joint	0	82	132	1	0.264816
E03	M13	E03 Other hypothyroidism	M13 Other arthritis	20958	19151	2054	586	2.09968	2.60569e-13	Endocrine	Joint	0	1028	440	0.491198	1
L03	M13	L03 Cellulitis	M13 Other arthritis	10516	19151	1038	121	2.1147	1.49214e-13	Dermatological	Joint	0	492	425	0.956124	1
M13	M89	M13 Other arthritis	M89 Other disorders of bone	19151	2134	279	29	2.801	0	Joint	Bone	0	86	164	1	0.0019885
K11	M13	K11 Diseases of salivary glands	M13 Other arthritis	1380	19151	117	20	1.81639	2.59985e-09	Oral	Joint	0	59	38	0.5	0.999956
E27	M13	E27 Other disorders of adrenal gland	M13 Other arthritis	750	19151	78	12	2.22811	2.74081e-10	Endocrine	Joint	0	34	32	0.893659	0.955609
K57	M13	K57 Diverticular disease of intestine	M13 Other arthritis	41136	19151	3696	566	1.92492	1.67089e-13	Gastrointestinal	Joint	0	1733	1397	0.999928	1
G50	M13	G50 Disorders of trigeminal nerve	M13 Other arthritis	686	19151	77	11	2.40475	1.19201e-11	Neurological	Joint	0	35	31	0.818984	0.966225
G56;G57	M13	G56 Mononeuropathies of upper limb;G57 Mononeuropathies of lower limb	M13 Other arthritis	16551	19151	1981	252	2.56426	0	Neurological	Joint	1	1208	521	6.20028e-23	1
M13	M81	M13 Other arthritis	M81 Osteoporosis without pathological fracture	19151	9918	1359	307	2.93561	0	Joint	Bone	0	582	470	1	1
J45	M13	J45 Asthma	M13 Other arthritis	37337	19151	3770	862	2.16324	0	Respiratory	Joint	1	2286	622	1.75537e-39	1
M13	N31	M13 Other arthritis	N31 Neuromuscular dysfunction of bladder, not elsewhere classified	19151	2084	239	25	2.45699	0	Joint	Urinary	0	59	155	1	2.5612e-06
H10	M13	H10 Conjunctivitis	M13 Other arthritis	411	19151	48	6	2.50209	2.3337e-08	Ophthalmological	Joint	0	26	16	0.332733	0.993358
K44	M13	K44 Diaphragmatic hernia	M13 Other arthritis	39329	19151	3654	452	1.99048	0	Gastrointestinal	Joint	1	2043	1159	4.72798e-13	1
M13	M54	M13 Other arthritis	M54 Dorsalgia	19151	21562	2966	537	2.94703	3.88134e-13	Joint	Spine	0	930	1499	1	0.284609
G44	M13	G44 Other headache syndromes	M13 Other arthritis	780	19151	94	9	2.58188	0	Neurological	Joint	0	49	36	0.378595	0.991395
J98	M13	J98 Other respiratory disorders	M13 Other arthritis	5690	19151	555	64	2.0897	9.76996e-15	Respiratory	Joint	0	178	313	1	0.00146567
H81	M13	H81 Disorders of vestibular function	M13 Other arthritis	1554	19151	170	33	2.34369	0	Ear, Nose, Throat	Joint	0	75	62	0.946507	0.999856
E53	M13	E53 Deficiency of other B group vitamins	M13 Other arthritis	1339	19151	201	39	3.21602	2.64233e-14	Nutritional	Joint	0	59	103	1	0.38896
H44	M13	H44 Disorders of globe	M13 Other arthritis	638	19151	80	18	2.68641	2.14273e-14	Ophthalmological	Joint	0	41	21	0.455536	0.999996
D10;D11	M13	D10 Benign neoplasm of mouth and pharynx;D11 Benign neoplasm of major salivary glands	M13 Other arthritis	1275	19151	108	13	1.81475	1.06466e-08	Neoplasm	Joint	0	68	27	0.00452899	1
M11	M13	M11 Other crystal arthropathies	M13 Other arthritis	617	19151	105	10	3.64592	2.9976e-15	Joint	Joint	0	53	42	0.5	0.984349
H18	M13	H18 Other disorders of cornea	M13 Other arthritis	1080	19151	158	52	3.13427	3.9968e-15	Ophthalmological	Joint	0	53	53	0.99999	0.99999
M13	M31	M13 Other arthritis	M31 Other necrotising vasculopathies	19151	902	122	16	2.89772	1.55431e-15	Joint	Immunological	0	59	47	0.67452	0.995809
F40	M13	F40 Phobic anxiety disorders	M13 Other arthritis	1096	19151	223	112	4.3591	1.27676e-14	Psychiatric	Joint	0	47	64	1	1
G93	M13	G93 Other disorders of brain	M13 Other arthritis	2484	19151	229	40	1.97509	0	Neurological	Joint	0	89	100	0.99972	0.976404
F43	M13	F43 Reaction to severe stress, and adjustment disorders	M13 Other arthritis	767	19151	79	8	2.20665	3.25187e-10	Psychiatric	Joint	0	48	23	0.0355817	0.999949
G25	M13	G25 Other extrapyramidal and movement disorders	M13 Other arthritis	1062	19151	134	25	2.70323	0	Neurological	Joint	0	44	65	0.999979	0.667025
I44	M13	I44 Atrioventricular and left bundle-branch block	M13 Other arthritis	6063	19151	569	84	2.01061	1.42886e-13	Cardiovascular	Joint	0	215	270	1	0.895763
F17	M13	F17 Mental and behavioural disorders due to use of tobacco	M13 Other arthritis	18179	19151	1794	446	2.11424	0	Psychiatric	Joint	0	589	759	1	1
H01	M13	H01 Other inflammation of eyelid	M13 Other arthritis	915	19151	106	31	2.48192	0	Ophthalmological	Joint	0	41	34	0.99261	0.999936
M13	N19	M13 Other arthritis	N19 Unspecified renal failure	19151	2053	204	23	2.12884	0	Joint	Urinary	0	89	92	0.970779	0.929353
M13	N89	M13 Other arthritis	N89 Other noninflammatory disorders of vagina	19151	2040	173	28	1.81685	5.54778e-13	Joint	Female genital organs	0	38	107	1	0.00113109
M13	M43	M13 Other arthritis	M43 Other deforming dorsopathies	19151	2774	478	71	3.69168	5.14033e-14	Joint	Spine	0	214	193	0.990215	0.99999
F33	M13	F33 Recurrent depressive disorder	M13 Other arthritis	997	19151	105	13	2.2563	1.37335e-13	Psychiatric	Joint	0	68	24	0.00161049	1
F52	M13	F52 Sexual dysfunction, not caused by organic disorder or disease	M13 Other arthritis	439	19151	51	5	2.4889	1.03329e-08	Psychiatric	Joint	0	25	21	0.610116	0.91961
M13	N84	M13 Other arthritis	N84 Polyp of female genital tract	19151	13967	872	141	1.33757	0	Joint	Female genital organs	-1	124	607	1	6.18808e-32
J02	M13	J02 Acute pharyngitis	M13 Other arthritis	1291	19151	122	13	2.02459	1.945e-12	Ear, Nose, Throat	Joint	0	59	50	0.67452	0.981561
E55	M13	E55 Vitamin D deficiency	M13 Other arthritis	1386	19151	187	40	2.89055	6.55032e-15	Nutritional	Joint	0	49	98	1	0.279326
G51	M13	G51 Facial nerve disorders	M13 Other arthritis	1260	19151	110	17	1.87036	1.66663e-09	Neurological	Joint	0	61	32	0.147117	0.999997
M13	M72	M13 Other arthritis	M72 Fibroblastic disorders	19151	5401	381	68	1.51131	8.79297e-14	Joint	Muscular	0	111	202	1	0.129837
K74	M13	K74 Fibrosis and cirrhosis of liver	M13 Other arthritis	1364	19151	139	19	2.18325	0	Hepatobiliary pancreas	Joint	0	61	59	0.936739	0.969175
K75	M13	K75 Other inflammatory liver diseases	M13 Other arthritis	1092	19151	99	16	1.9423	1.67336e-09	Hepatobiliary pancreas	Joint	0	32	51	0.999872	0.420411
M13	N39	M13 Other arthritis	N39 Other disorders of urinary system	19151	27390	2707	283	2.11738	0	Joint	Urinary	-1	943	1481	1	5.16225e-07
F32	M13	F32 Depressive episode	M13 Other arthritis	18765	19151	2339	569	2.67045	1.80189e-13	Psychiatric	Joint	0	956	814	1	1
I65	M13	I65 Occlusion and stenosis of precerebral arteries, not resulting in cerebral infarction	M13 Other arthritis	1525	19151	136	20	1.91061	5.72709e-12	Cardiovascular	Joint	0	49	67	0.999618	0.601449
M13	M17	M13 Other arthritis	M17 Gonarthrosis [arthrosis of knee]	19151	29081	4321	410	3.1833	1.78191e-13	Joint	Joint	-1	1508	2403	1	8.49538e-14
D50	M13	D50 Iron deficiency anaemia	M13 Other arthritis	13019	19151	1286	181	2.11625	1.37002e-13	Hematological	Joint	0	479	626	1	0.835466
I21;I22	M13	I21 Acute myocardial infarction;I22 Subsequent myocardial infarction	M13 Other arthritis	11771	19151	896	126	1.63079	7.32747e-14	Cardiovascular	Joint	0	480	290	0.0176302	1
M13	N88	M13 Other arthritis	N88 Other noninflammatory disorders of cervix uteri	19151	2450	186	37	1.62648	4.93065e-10	Joint	Female genital organs	0	33	116	1	0.00045905
I25	M13	I25 Chronic ischaemic heart disease	M13 Other arthritis	36556	19151	3366	834	1.97269	2.1072e-13	Cardiovascular	Joint	0	1506	1026	1	1
I84	M13	I84 Haemorrhoids	M13 Other arthritis	31892	19151	2365	274	1.58874	0	Cardiovascular	Joint	1	1441	650	8.45019e-27	1
A09	M13	A09 Diarrhoea and gastro-enteritis of presumed infectious origin	M13 Other arthritis	10766	19151	1098	109	2.185	1.72529e-13	Infectious	Joint	-1	281	708	1	2.86148e-22
H52	M13	H52 Disorders of refraction and accommodation	M13 Other arthritis	2981	19151	381	160	2.7382	0	Ophthalmological	Joint	0	121	100	1	1
G54;G55	M13	G54 Nerve root and plexus disorders;G55 Nerve root and plexus compressions in diseases classified elsewhere	M13 Other arthritis	6568	19151	737	71	2.40401	8.16014e-14	Neurological	Joint	0	344	322	0.967282	0.999737
C22	M13	C22 Malignant neoplasm of liver and intrahepatic bile ducts	M13 Other arthritis	578	19151	58	8	2.14982	1.4864e-07	Neoplasm	Joint	0	15	35	0.99995	0.0740029
E05	M13	E05 Thyrotoxicosis [hyperthyroidism]	M13 Other arthritis	2771	19151	287	57	2.21895	0	Endocrine	Joint	0	133	97	0.903007	1
L40	M13	L40 Psoriasis	M13 Other arthritis	3387	19151	501	139	3.16902	2.52021e-14	Dermatological	Joint	0	213	149	0.999665	1
J96	M13	J96 Respiratory failure, not elsewhere classified	M13 Other arthritis	3669	19151	398	38	2.32401	0	Respiratory	Joint	-1	98	262	1	1.32693e-10
H11	M13	H11 Other disorders of conjunctiva	M13 Other arthritis	1220	19151	98	20	1.72095	4.94285e-07	Ophthalmological	Joint	0	42	36	0.935354	0.996954
I89	M13	I89 Other non-infective disorders of lymphatic vessels and lymph nodes	M13 Other arthritis	1134	19151	137	21	2.58827	0	Cardiovascular	Joint	0	40	76	1	0.115769
G20	M13	G20 Parkinson's disease	M13 Other arthritis	1935	19151	184	36	2.03723	0	Neurological	Joint	0	75	73	0.995158	0.998041
M13	N32	M13 Other arthritis	N32 Other disorders of bladder	19151	12287	1180	129	2.0575	0	Joint	Urinary	0	390	661	1	1.98442e-05
M13	N90	M13 Other arthritis	N90 Other noninflammatory disorders of vulva and perineum	19151	2657	226	44	1.8223	0	Joint	Female genital organs	0	57	125	1	0.0629226
K29	M13	K29 Gastritis and duodenitis	M13 Other arthritis	42719	19151	3757	352	1.88418	7.54619e-13	Gastrointestinal	Joint	1	2097	1308	5.35431e-13	1
K92	M13	K92 Other diseases of digestive system	M13 Other arthritis	14676	19151	1320	158	1.92694	0	Gastrointestinal	Joint	0	584	578	0.999988	0.999997
K62	M13	K62 Other diseases of anus and rectum	M13 Other arthritis	32228	19151	2482	208	1.64995	7.73048e-13	Gastrointestinal	Joint	1	1596	678	7.04843e-47	1
K90	M13	K90 Intestinal malabsorption	M13 Other arthritis	2848	19151	191	33	1.4368	1.3085e-06	Gastrointestinal	Joint	0	101	57	0.23471	1
M13	M85	M13 Other arthritis	M85 Other disorders of bone density and structure	19151	2101	283	66	2.88578	0	Joint	Bone	0	134	83	0.829216	1
M67	M76	M67 Other disorders of synovium and tendon	M76 Enthesopathies of lower limb, excluding foot	5289	652	50	9	5.94899	0	Muscular	Muscular	0	25	16	0.556138	0.9967
M67	M77	M67 Other disorders of synovium and tendon	M77 Other enthesopathies	5289	2408	118	38	3.80142	0	Muscular	Muscular	0	43	37	0.998879	0.999986
M21	M67	M21 Other acquired deformities of limbs	M67 Other disorders of synovium and tendon	2682	5289	159	59	4.59895	0	Joint	Muscular	0	35	65	1	0.991461
M66	M67	M66 Spontaneous rupture of synovium and tendon	M67 Other disorders of synovium and tendon	727	5289	36	8	3.84139	2.95347e-11	Muscular	Muscular	0	16	12	0.797484	0.985592
E78	M67	E78 Disorders of lipoprotein metabolism and other lipidaemias	M67 Other disorders of synovium and tendon	53818	5289	829	96	1.19494	3.37617e-07	Metabolic	Muscular	0	291	442	1	0.0303295
E66	M67	E66 Obesity	M67 Other disorders of synovium and tendon	19224	5289	411	83	1.65851	2.69784e-14	Nutritional	Muscular	0	104	224	1	0.0378232
M25	M67	M25 Other joint disorders, not elsewhere classified	M67 Other disorders of synovium and tendon	19071	5289	795	237	3.23381	3.06422e-14	Joint	Muscular	0	256	302	1	1
M18	M67	M18 Arthrosis of first carpometacarpal joint	M67 Other disorders of synovium and tendon	2010	5289	112	33	4.32257	0	Joint	Muscular	0	28	51	1	0.850704
I10	M67	I10 Essential (primary) hypertension	M67 Other disorders of synovium and tendon	112927	5289	1664	283	1.14308	4.97153e-08	Cardiovascular	Muscular	0	678	703	1	1
M67	M75	M67 Other disorders of synovium and tendon	M75 Shoulder lesions	5289	13064	411	89	2.44054	1.11022e-14	Muscular	Muscular	0	175	147	0.998906	1
M22;M23	M67	M22 Disorders of patella;M23 Internal derangement of knee	M67 Other disorders of synovium and tendon	20788	5289	810	360	3.02268	1.56986e-13	Joint	Muscular	0	228	222	1	1
M19	M67	M19 Other arthrosis	M67 Other disorders of synovium and tendon	26203	5289	880	211	2.60527	4.76286e-14	Joint	Muscular	0	228	441	1	0.486555
M65	M67	M65 Synovitis and tenosynovitis	M67 Other disorders of synovium and tendon	7478	5289	418	145	4.33622	0	Muscular	Muscular	0	127	146	1	1
M67	M79	M67 Other disorders of synovium and tendon	M79 Other soft tissue disorders, not elsewhere classified	5289	18612	441	54	1.83809	7.84928e-14	Muscular	Muscular	0	214	173	0.747485	0.999998
M20	M67	M20 Acquired deformities of fingers and toes	M67 Other disorders of synovium and tendon	13014	5289	435	101	2.59298	7.57172e-14	Joint	Muscular	0	177	157	0.99996	1
E03	M67	E03 Other hypothyroidism	M67 Other disorders of synovium and tendon	20958	5289	376	69	1.39174	6.9103e-10	Endocrine	Muscular	0	138	169	1	0.977923
M67	M89	M67 Other disorders of synovium and tendon	M89 Other disorders of bone	5289	2134	124	45	4.50763	0	Muscular	Bone	0	43	36	0.999792	0.999999
G56;G57	M67	G56 Mononeuropathies of upper limb;G57 Mononeuropathies of lower limb	M67 Other disorders of synovium and tendon	16551	5289	586	125	2.74659	8.99281e-15	Neurological	Muscular	0	256	205	0.999039	1
J45	M67	J45 Asthma	M67 Other disorders of synovium and tendon	37337	5289	651	117	1.35258	1.16684e-13	Respiratory	Muscular	0	297	237	0.988529	1
M17	M67	M17 Gonarthrosis [arthrosis of knee]	M67 Other disorders of synovium and tendon	29081	5289	924	269	2.46481	7.26086e-14	Joint	Muscular	0	296	359	1	1
M76	M77	M76 Enthesopathies of lower limb, excluding foot	M77 Other enthesopathies	652	2408	54	24	14.1118	3.33067e-16	Muscular	Muscular	0	15	15	0.999732	0.999732
M21	M76	M21 Other acquired deformities of limbs	M76 Enthesopathies of lower limb, excluding foot	2682	652	49	25	11.497	3.33067e-16	Joint	Muscular	0	10	14	0.999995	0.999299
E66	M76	E66 Obesity	M76 Enthesopathies of lower limb, excluding foot	19224	652	122	24	3.99358	0	Nutritional	Muscular	0	29	69	1	0.0871027
M25	M76	M25 Other joint disorders, not elsewhere classified	M76 Enthesopathies of lower limb, excluding foot	19071	652	120	20	3.95963	0	Joint	Muscular	0	62	38	0.392164	0.999984
I10	M76	I10 Essential (primary) hypertension	M76 Enthesopathies of lower limb, excluding foot	112927	652	245	51	1.36526	2.00179e-06	Cardiovascular	Muscular	0	125	69	0.39918	1
M22;M23	M76	M22 Disorders of patella;M23 Internal derangement of knee	M76 Enthesopathies of lower limb, excluding foot	20788	652	95	18	2.87579	2.22045e-16	Joint	Muscular	0	38	39	0.980196	0.967894
M16	M76	M16 Coxarthrosis [arthrosis of hip]	M76 Enthesopathies of lower limb, excluding foot	16956	652	71	10	2.63501	1.35991e-12	Joint	Muscular	0	45	16	0.0159636	0.999999
M19	M76	M19 Other arthrosis	M76 Enthesopathies of lower limb, excluding foot	26203	652	146	33	3.50629	3.21965e-15	Joint	Muscular	0	60	53	0.987444	0.99968
M65	M76	M65 Synovitis and tenosynovitis	M76 Enthesopathies of lower limb, excluding foot	7478	652	64	13	5.38569	0	Muscular	Muscular	0	26	25	0.948289	0.970029
K20;K21	M76	K20 Oesophagitis;K21 Gastro-oesophageal reflux disease	M76 Enthesopathies of lower limb, excluding foot	44943	652	114	10	1.59621	2.11267e-06	Gastrointestinal	Muscular	0	58	46	0.462717	0.984612
M76	M79	M76 Enthesopathies of lower limb, excluding foot	M79 Other soft tissue disorders, not elsewhere classified	652	18612	101	10	3.41488	0	Muscular	Muscular	0	49	42	0.654587	0.963621
J45	M76	J45 Asthma	M76 Enthesopathies of lower limb, excluding foot	37337	652	102	20	1.71912	3.09573e-07	Respiratory	Muscular	0	66	16	0.00193279	1
M54	M76	M54 Dorsalgia	M76 Enthesopathies of lower limb, excluding foot	21562	652	97	7	2.83093	1.11022e-16	Spine	Muscular	0	55	35	0.111439	0.997887
F32	M76	F32 Depressive episode	M76 Enthesopathies of lower limb, excluding foot	18765	652	79	11	2.64926	5.69544e-14	Psychiatric	Muscular	0	28	40	0.996723	0.5
M17	M76	M17 Gonarthrosis [arthrosis of knee]	M76 Enthesopathies of lower limb, excluding foot	29081	652	118	10	2.5534	7.77156e-16	Joint	Muscular	0	55	53	0.796257	0.884367
F06	K76	F06 Other mental disorders due to brain damage and dysfunction and to physical disease	K76 Other diseases of liver	463	5828	30	5	4.56158	2.3063e-11	Psychiatric	Hepatobiliary pancreas	0	4	21	0.999996	0.021387
F06	G47	F06 Other mental disorders due to brain damage and dysfunction and to physical disease	G47 Sleep disorders	463	8004	30	6	3.32145	2.98491e-08	Psychiatric	Neurological	0	0	24	1	0.000715453
F06	F41	F06 Other mental disorders due to brain damage and dysfunction and to physical disease	F41 Other anxiety disorders	463	10708	61	14	5.04818	1.44329e-15	Psychiatric	Psychiatric	0	18	29	0.999635	0.69554
F06	I67	F06 Other mental disorders due to brain damage and dysfunction and to physical disease	I67 Other cerebrovascular diseases	463	4194	78	24	16.4808	0	Psychiatric	Cardiovascular	0	13	41	1	0.367171
F06	K59	F06 Other mental disorders due to brain damage and dysfunction and to physical disease	K59 Other functional intestinal disorders	463	17737	74	11	3.69713	0	Psychiatric	Gastrointestinal	0	19	44	0.999994	0.0650888
E78	F06	E78 Disorders of lipoprotein metabolism and other lipidaemias	F06 Other mental disorders due to brain damage and dysfunction and to physical disease	53818	463	130	15	2.14057	1.16573e-14	Metabolic	Psychiatric	1	101	14	7.91341e-11	1
E11	F06	E11 Non-insulin-dependent diabetes mellitus	F06 Other mental disorders due to brain damage and dysfunction and to physical disease	29261	463	92	14	2.7862	0	Endocrine	Psychiatric	0	68	10	2.46768e-06	1
F06	M25	F06 Other mental disorders due to brain damage and dysfunction and to physical disease	M25 Other joint disorders, not elsewhere classified	463	19071	57	7	2.64859	1.65132e-10	Psychiatric	Joint	0	15	35	0.999923	0.0555806
F00;F01;F03;G30	F06	F00 Dementia in Alzheimer's disease;F01 Vascular dementia;F03 Unspecified dementia;G30 Alzheimer's disease	F06 Other mental disorders due to brain damage and dysfunction and to physical disease	2128	463	84	10	34.9801	1.11022e-16	Neurological	Psychiatric	0	28	46	0.999298	0.222602
F06	G31	F06 Other mental disorders due to brain damage and dysfunction and to physical disease	G31 Other degenerative diseases of nervous system, not elsewhere classified	463	1095	37	8	29.9434	0	Psychiatric	Neurological	0	16	13	0.837996	0.976484
F06	N18	F06 Other mental disorders due to brain damage and dysfunction and to physical disease	N18 Chronic renal failure	463	9082	63	16	6.14713	2.77556e-15	Psychiatric	Urinary	0	18	29	0.999832	0.775019
F06	I10	F06 Other mental disorders due to brain damage and dysfunction and to physical disease	I10 Essential (primary) hypertension	463	112927	258	18	2.02458	0	Psychiatric	Cardiovascular	-1	41	199	1	3.17342e-19
F06	F31	F06 Other mental disorders due to brain damage and dysfunction and to physical disease	F31 Bipolar affective disorder	463	1449	31	6	18.9586	0	Psychiatric	Psychiatric	0	7	18	0.999561	0.236565
F06	J42;J44	F06 Other mental disorders due to brain damage and dysfunction and to physical disease	J42 Unspecified chronic bronchitis;J44 Other chronic obstructive pulmonary disease	463	13595	48	5	3.12878	2.11982e-11	Psychiatric	Respiratory	0	10	33	0.999992	0.00664164
E86	F06	E86 Volume depletion	F06 Other mental disorders due to brain damage and dysfunction and to physical disease	4989	463	35	7	6.21681	0	Metabolic	Psychiatric	0	15	13	0.844748	0.955234
F06	I63;I64	F06 Other mental disorders due to brain damage and dysfunction and to physical disease	I63 Cerebral infarction;I64 Stroke, not specified as haemorrhage or infarction	463	6144	68	12	9.80778	8.88178e-16	Psychiatric	Cardiovascular	0	11	45	1	0.00516883
F06	G40	F06 Other mental disorders due to brain damage and dysfunction and to physical disease	G40 Epilepsy	463	5191	70	6	11.9498	5.55112e-16	Psychiatric	Neurological	0	26	38	0.988769	0.275206
F06	M19	F06 Other mental disorders due to brain damage and dysfunction and to physical disease	M19 Other arthrosis	463	26203	61	7	2.06297	2.8188e-07	Psychiatric	Joint	0	6	48	1	3.83258e-06
F06	H53	F06 Other mental disorders due to brain damage and dysfunction and to physical disease	H53 Visual disturbances	463	4644	34	16	6.48784	3.33067e-16	Psychiatric	Ophthalmological	0	8	10	0.999589	0.995479
F06	I20	F06 Other mental disorders due to brain damage and dysfunction and to physical disease	I20 Angina pectoris	463	25449	64	5	2.22855	9.90524e-09	Psychiatric	Cardiovascular	-1	4	55	1	1.77111e-09
F06	M79	F06 Other mental disorders due to brain damage and dysfunction and to physical disease	M79 Other soft tissue disorders, not elsewhere classified	463	18612	52	6	2.47584	8.83813e-09	Psychiatric	Muscular	0	19	27	0.981758	0.444942
F06	L89	F06 Other mental disorders due to brain damage and dysfunction and to physical disease	L89 Decubitus ulcer	463	1769	32	11	16.0301	1.11022e-16	Psychiatric	Dermatological	0	14	7	0.811457	0.999732
F06	I50	F06 Other mental disorders due to brain damage and dysfunction and to physical disease	I50 Heart failure	463	8926	63	16	6.25456	3.33067e-16	Psychiatric	Cardiovascular	0	14	33	0.999998	0.400653
F05	F06	F05 Delirium, not induced by alcohol and other psychoactive substances	F06 Other mental disorders due to brain damage and dysfunction and to physical disease	1557	463	72	18	40.9786	0	Psychiatric	Psychiatric	0	31	23	0.902747	0.999353
F06	I95	F06 Other mental disorders due to brain damage and dysfunction and to physical disease	I95 Hypotension	463	8464	49	9	5.13019	2.44249e-15	Psychiatric	Cardiovascular	0	20	20	0.923796	0.923796
F06	I61	F06 Other mental disorders due to brain damage and dysfunction and to physical disease	I61 Intracerebral haemorrhage	463	1130	24	6	18.8211	0	Psychiatric	Cardiovascular	0	4	14	0.999861	0.270628
E03	F06	E03 Other hypothyroidism	F06 Other mental disorders due to brain damage and dysfunction and to physical disease	20958	463	51	5	2.15642	7.27859e-07	Endocrine	Psychiatric	0	37	9	0.000884599	1
B96	F06	B96 Other bacterial agents as the cause of diseases classified to other chapters	F06 Other mental disorders due to brain damage and dysfunction and to physical disease	13036	463	105	20	7.1377	2.9976e-15	Infectious	Psychiatric	0	54	31	0.422685	0.999993
F06	M81	F06 Other mental disorders due to brain damage and dysfunction and to physical disease	M81 Osteoporosis without pathological fracture	463	9918	44	11	3.93135	9.61453e-14	Psychiatric	Bone	0	11	22	0.999806	0.559802
F06	I60	F06 Other mental disorders due to brain damage and dysfunction and to physical disease	I60 Subarachnoid haemorrhage	463	1106	16	5	12.8197	5.13034e-13	Psychiatric	Cardiovascular	0	0	11	1	0.105057
F06	M54	F06 Other mental disorders due to brain damage and dysfunction and to physical disease	M54 Dorsalgia	463	21562	57	6	2.3426	1.17404e-08	Psychiatric	Spine	0	16	35	0.99977	0.0555806
F06	N17	F06 Other mental disorders due to brain damage and dysfunction and to physical disease	N17 Acute renal failure	463	9312	62	9	5.90013	0	Psychiatric	Urinary	0	21	32	0.996426	0.449538
F06	G93	F06 Other mental disorders due to brain damage and dysfunction and to physical disease	G93 Other disorders of brain	463	2484	31	8	11.0592	3.33067e-16	Psychiatric	Neurological	0	9	14	0.994663	0.763435
F06	F17	F06 Other mental disorders due to brain damage and dysfunction and to physical disease	F17 Mental and behavioural disorders due to use of tobacco	463	18179	58	7	2.82729	1.00564e-11	Psychiatric	Psychiatric	0	13	38	0.999996	0.012373
E87	F06	E87 Other disorders of fluid, electrolyte and acid-base balance	F06 Other mental disorders due to brain damage and dysfunction and to physical disease	9766	463	85	10	7.71286	0	Metabolic	Psychiatric	0	43	32	0.5	0.991746
A41	F06	A41 Other septicaemia	F06 Other mental disorders due to brain damage and dysfunction and to physical disease	6601	463	43	9	5.7726	0	Infectious	Psychiatric	0	25	9	0.180189	0.999979
F06	N39	F06 Other mental disorders due to brain damage and dysfunction and to physical disease	N39 Other disorders of urinary system	463	27390	163	31	5.27362	0	Psychiatric	Urinary	0	47	85	1	0.319261
F06	F32	F06 Other mental disorders due to brain damage and dysfunction and to physical disease	F32 Depressive episode	463	18765	122	15	5.76135	3.10862e-15	Psychiatric	Psychiatric	0	32	75	1	0.00708525
F06	J22	F06 Other mental disorders due to brain damage and dysfunction and to physical disease	J22 Unspecified acute lower respiratory infection	463	11590	60	8	4.58755	0	Psychiatric	Respiratory	0	19	33	0.998665	0.259479
F06	I25	F06 Other mental disorders due to brain damage and dysfunction and to physical disease	I25 Chronic ischaemic heart disease	463	36556	101	20	2.44836	4.77396e-15	Psychiatric	Cardiovascular	0	13	68	1	0.000320624
F06	G81	F06 Other mental disorders due to brain damage and dysfunction and to physical disease	G81 Hemiplegia	463	2448	63	20	22.8056	0	Psychiatric	Neurological	0	14	29	0.999998	0.775019
F06	G20	F06 Other mental disorders due to brain damage and dysfunction and to physical disease	G20 Parkinson's disease	463	1935	36	6	16.4867	2.22045e-16	Psychiatric	Neurological	0	8	22	0.999844	0.121492
F06	I69	F06 Other mental disorders due to brain damage and dysfunction and to physical disease	I69 Sequelae of cerebrovascular disease	463	2016	60	32	26.3739	0	Psychiatric	Cardiovascular	0	12	16	1	0.999933
D07	I10	D07 Carcinoma in situ of other and unspecified genital organs	I10 Essential (primary) hypertension	695	112927	290	46	1.51604	1.9671e-11	Neoplasm	Cardiovascular	0	114	130	0.999898	0.965742
D07	N48	D07 Carcinoma in situ of other and unspecified genital organs	N48 Other disorders of penis	695	2859	43	8	8.87899	0	Neoplasm	Male genital organs	0	15	20	0.98423	0.728808
D07	N41	D07 Carcinoma in situ of other and unspecified genital organs	N41 Inflammatory diseases of prostate	695	2196	67	37	18.0116	2.22045e-16	Neoplasm	Male genital organs	0	20	10	0.999739	1
D07	N40	D07 Carcinoma in situ of other and unspecified genital organs	N40 Hyperplasia of prostate	695	16565	169	21	6.02288	0	Neoplasm	Male genital organs	0	58	90	0.999986	0.220925
D07	N42	D07 Carcinoma in situ of other and unspecified genital organs	N42 Other disorders of prostate	695	1892	41	9	12.793	1.11022e-16	Neoplasm	Male genital organs	0	21	11	0.5	0.999275
D07	F17	D07 Carcinoma in situ of other and unspecified genital organs	F17 Mental and behavioural disorders due to use of tobacco	695	18179	67	12	2.17578	1.12015e-08	Neoplasm	Psychiatric	0	42	13	0.0249001	1
C61	D07	C61 Malignant neoplasm of prostate	D07 Carcinoma in situ of other and unspecified genital organs	8655	695	178	47	12.1412	0	Neoplasm	Neoplasm	0	46	85	1	0.749973
F41	J47	F41 Other anxiety disorders	J47 Bronchiectasis	10708	3155	224	32	2.72041	3.23075e-14	Psychiatric	Respiratory	0	89	103	0.999186	0.897918
J47	K59	J47 Bronchiectasis	K59 Other functional intestinal disorders	3155	17737	370	40	2.71279	4.70735e-14	Respiratory	Gastrointestinal	0	177	153	0.811583	0.999647
J10	J47	J10 Influenza due to identified influenza virus	J47 Bronchiectasis	416	3155	42	8	13.1296	4.44089e-16	Respiratory	Respiratory	0	14	20	0.99024	0.678016
E78	J47	E78 Disorders of lipoprotein metabolism and other lipidaemias	J47 Bronchiectasis	53818	3155	754	121	1.82196	1.23457e-13	Metabolic	Respiratory	0	421	212	0.000758183	1
E11	J47	E11 Non-insulin-dependent diabetes mellitus	J47 Bronchiectasis	29261	3155	434	75	1.92884	9.4591e-14	Endocrine	Respiratory	0	238	121	0.0244679	1
E66	J47	E66 Obesity	J47 Bronchiectasis	19224	3155	277	50	1.87383	6.68354e-14	Nutritional	Respiratory	0	121	106	0.984823	0.999966
J47	N18	J47 Bronchiectasis	N18 Chronic renal failure	3155	9082	276	55	3.95205	4.44089e-15	Respiratory	Urinary	0	136	85	0.618248	1
I10	J47	I10 Essential (primary) hypertension	J47 Bronchiectasis	112927	3155	1476	255	1.69974	8.55982e-14	Cardiovascular	Respiratory	1	878	343	1.62549e-13	1
J42;J44	J47	J42 Unspecified chronic bronchitis;J44 Other chronic obstructive pulmonary disease	J47 Bronchiectasis	13595	3155	1118	267	10.6944	3.10862e-15	Respiratory	Respiratory	0	487	364	0.999993	1
J47	N40	J47 Bronchiectasis	N40 Hyperplasia of prostate	3155	16565	247	36	1.9391	1.43219e-14	Respiratory	Male genital organs	0	93	118	0.999963	0.777397
J43	J47	J43 Emphysema	J47 Bronchiectasis	2773	3155	366	116	17.1643	0	Respiratory	Respiratory	0	127	123	1	1
J15	J47	J15 Bacterial pneumonia, not elsewhere classified	J47 Bronchiectasis	745	3155	95	13	16.583	0	Respiratory	Respiratory	0	25	57	0.999999	0.0321064
D64	J47	D64 Other anaemias	J47 Bronchiectasis	18059	3155	392	34	2.82285	4.74065e-14	Hematological	Respiratory	0	215	143	0.0307576	1
J47	M16	J47 Bronchiectasis	M16 Coxarthrosis [arthrosis of hip]	3155	16956	217	36	1.6643	2.65876e-12	Respiratory	Joint	0	70	111	1	0.393026
J47	M19	J47 Bronchiectasis	M19 Other arthrosis	3155	26203	570	100	2.82891	7.68274e-14	Respiratory	Joint	0	237	233	0.999977	0.999995
I20	J47	I20 Angina pectoris	J47 Bronchiectasis	25449	3155	466	41	2.38128	1.44329e-15	Cardiovascular	Respiratory	1	308	117	1.67616e-12	1
J47	M06	J47 Bronchiectasis	M06 Other rheumatoid arthritis	3155	6587	252	73	4.97517	1.39888e-14	Respiratory	Immunological	0	60	119	1	0.827639
J47	K20;K21	J47 Bronchiectasis	K20 Oesophagitis;K21 Gastro-oesophageal reflux disease	3155	44943	726	112	2.10073	0	Respiratory	Gastrointestinal	0	219	395	1	0.00965863
J47	M47	J47 Bronchiectasis	M47 Spondylosis	3155	11974	254	51	2.7586	0	Respiratory	Spine	0	90	113	0.999999	0.965697
J47	K80	J47 Bronchiectasis	K80 Cholelithiasis	3155	19795	267	41	1.75408	6.28386e-14	Respiratory	Hepatobiliary pancreas	0	91	135	1	0.451307
I50	J47	I50 Heart failure	J47 Bronchiectasis	8926	3155	340	64	4.95355	4.77396e-15	Cardiovascular	Respiratory	0	122	154	1	0.963325
D86	J47	D86 Sarcoidosis	J47 Bronchiectasis	856	3155	50	23	7.59611	3.33067e-16	Immunological	Respiratory	0	20	7	0.94054	1
J47	J84	J47 Bronchiectasis	J84 Other interstitial pulmonary diseases	3155	1744	247	91	18.4181	0	Respiratory	Respiratory	0	64	92	1	0.999979
I95	J47	I95 Hypotension	J47 Bronchiectasis	8464	3155	237	35	3.64139	1.46549e-14	Cardiovascular	Respiratory	0	80	122	1	0.348407
E03	J47	E03 Other hypothyroidism	J47 Bronchiectasis	20958	3155	320	62	1.98561	0	Endocrine	Respiratory	0	184	74	0.00425108	1
J47	K57	J47 Bronchiectasis	K57 Diverticular disease of intestine	3155	41136	614	73	1.94107	1.30007e-13	Respiratory	Gastrointestinal	0	238	303	1	0.64176
B96	J47	B96 Other bacterial agents as the cause of diseases classified to other chapters	J47 Bronchiectasis	13036	3155	573	118	5.71617	0	Infectious	Respiratory	0	208	247	1	0.999592
J47	M81	J47 Bronchiectasis	M81 Osteoporosis without pathological fracture	3155	9918	413	76	5.41528	1.67644e-14	Respiratory	Bone	0	190	147	0.952899	1
J45	J47	J45 Asthma	J47 Bronchiectasis	37337	3155	1195	202	4.1622	7.23865e-14	Respiratory	Respiratory	1	787	206	1.39134e-28	1
J13	J47	J13 Pneumonia due to Streptococcus pneumoniae	J47 Bronchiectasis	422	3155	45	8	13.8674	4.44089e-16	Respiratory	Respiratory	0	21	16	0.724258	0.982151
J47	K44	J47 Bronchiectasis	K44 Diaphragmatic hernia	3155	39329	636	49	2.103	1.36224e-13	Respiratory	Gastrointestinal	-1	199	388	1	1.5713e-08
J47	M54	J47 Bronchiectasis	M54 Dorsalgia	3155	21562	393	41	2.37027	0	Respiratory	Spine	0	124	228	1	0.000864081
J47	J98	J47 Bronchiectasis	J98 Other respiratory disorders	3155	5690	429	113	9.80482	0	Respiratory	Respiratory	0	166	150	0.999999	1
J47	N17	J47 Bronchiectasis	N17 Acute renal failure	3155	9312	321	42	4.48288	0	Respiratory	Urinary	0	174	105	0.0733072	1
J47	M05	J47 Bronchiectasis	M05 Seropositive rheumatoid arthritis	3155	859	57	14	8.62932	9.99201e-16	Respiratory	Immunological	0	15	28	0.999923	0.604317
F17	J47	F17 Mental and behavioural disorders due to use of tobacco	J47 Bronchiectasis	18179	3155	281	53	2.01016	4.81837e-14	Psychiatric	Respiratory	0	133	95	0.830073	1
E87	J47	E87 Other disorders of fluid, electrolyte and acid-base balance	J47 Bronchiectasis	9766	3155	367	51	4.88702	1.11022e-14	Metabolic	Respiratory	0	114	202	1	0.0300358
J47	N39	J47 Bronchiectasis	N39 Other disorders of urinary system	3155	27390	526	44	2.4974	8.06022e-14	Respiratory	Urinary	0	185	297	1	0.00172313
F32	J47	F32 Depressive episode	J47 Bronchiectasis	18765	3155	338	57	2.34241	8.55982e-14	Psychiatric	Respiratory	0	141	140	0.999055	0.999351
J47	M17	J47 Bronchiectasis	M17 Gonarthrosis [arthrosis of knee]	3155	29081	331	50	1.48018	1.21972e-11	Respiratory	Joint	0	111	170	1	0.330103
D50	J47	D50 Iron deficiency anaemia	J47 Bronchiectasis	13019	3155	283	33	2.82686	2.4647e-14	Hematological	Respiratory	0	117	133	0.998555	0.857698
J22	J47	J22 Unspecified acute lower respiratory infection	J47 Bronchiectasis	11590	3155	831	172	9.32422	5.21805e-15	Respiratory	Respiratory	0	372	287	0.998876	1
I25	J47	I25 Chronic ischaemic heart disease	J47 Bronchiectasis	36556	3155	655	135	2.33012	0	Cardiovascular	Respiratory	0	324	196	0.622689	1
J47	J96	J47 Bronchiectasis	J96 Respiratory failure, not elsewhere classified	3155	3669	329	65	11.6612	0	Respiratory	Respiratory	0	171	93	0.25415	1
J47	K29	J47 Bronchiectasis	K29 Gastritis and duodenitis	3155	42719	636	44	1.93611	0	Respiratory	Gastrointestinal	-1	199	393	1	1.46906e-09
E78	M71	E78 Disorders of lipoprotein metabolism and other lipidaemias	M71 Other bursopathies	53818	1211	246	29	1.54867	9.3015e-11	Metabolic	Muscular	0	111	106	0.944619	0.987276
B95	M71	B95 Streptococcus and staphylococcus as the cause of diseases classified to other chapters	M71 Other bursopathies	6041	1211	64	28	3.58939	2.10942e-15	Infectious	Muscular	0	15	21	0.999996	0.998155
[truncated: 9,287 more rows]

## Sheet: Table S3
Table S3: Multimorbidities interpretable through SNPs
Disease1	Disease2	Description1	Description2	SNP overlap	Whether the overlap is significant
D64	M07	D64 Other anaemias	M07 Psoriatic and enteropathic arthropathies	rs1062070;rs1800625;rs3134940;rs3134941;rs8365;rs3130349;rs3131300	Y
M06	M07	M06 Other rheumatoid arthritis	M07 Psoriatic and enteropathic arthropathies	rs28895075;rs17206617;rs28895070;rs28895029;rs28895114;rs28895092;rs145575084;rs115613847;rs28895120;rs13209234;rs116666910;rs146683910;rs28895096;rs28895030;rs13209059;rs28895104;rs116488202;rs12525707;rs28895090;rs28895087;rs28895095;rs28895085;rs28895101;rs28895089;rs13193730;rs116285304;rs28895061;rs13199259;rs28895117;rs28895067;rs12529078;rs13199346;rs28895102;rs2239799;rs28895100;rs1319901…	Y
E03	M07	E03 Other hypothyroidism	M07 Psoriatic and enteropathic arthropathies	rs3094662;rs17206617;rs5021841;rs10947113;rs130065;rs2516411;rs2523703;rs3998491;rs2524112;rs13220234;rs28895114;rs28367814;rs145575084;rs112168410;rs79479695;rs4711237;rs28895198;rs28367832;rs28895214;rs28732100;rs17209112;rs3130573;rs2905728;rs28895030;rs28752909;rs1265114;rs1062630;rs116488202;rs138117378;rs2516503;rs3016008;rs28895085;rs28895101;rs28732226;rs28732087;rs12528843;rs720466;rs126…	Y
J45	M07	J45 Asthma	M07 Psoriatic and enteropathic arthropathies	rs13220234;rs3828881;rs28895114;rs6914780;rs6933779;rs28895198;rs28895214;rs17209112;rs28895030;rs9266840;rs9469008;rs28895085;rs6930344;rs28895101;rs3749939;rs28732226;rs72502587;rs28732234;rs241441;rs2394998;rs28732192;rs241452;rs6933734;rs7774193;rs241445;rs28895018;rs28895213;rs28895108;rs2071546;rs61738275;rs13194556;rs13210879;rs1131904;rs17209119;rs28732230;rs76760132;rs4947316;rs6906662;r…	Y
L40	M07	L40 Psoriasis	M07 Psoriatic and enteropathic arthropathies	rs2516474;rs28724895;rs72502585;rs4713400;rs2523703;rs3095240;rs3828881;rs2428486;rs28367814;rs112168410;rs12214039;rs3218815;rs10484552;rs28732100;rs2905728;rs2523453;rs9265583;rs1265114;rs2596538;rs1062630;rs3869086;rs3130511;rs2239517;rs3016008;rs28732087;rs17186335;rs9265727;rs1265159;rs6908205;rs7769211;rs66499030;rs3134785;rs9265598;rs3130685;rs2233959;rs7774193;rs28895018;rs13211972;rs3873…	Y
K40	K42	K40 Inguinal hernia	K42 Umbilical hernia	rs55893113;rs2605098;rs2993027;rs2820427;rs1563353;rs2820444;rs7538503;rs4500327;rs2785984;rs2785986;rs2605101;rs2820446;rs10779358;rs3001032;rs1563350;rs2820436;rs2785980;rs2494196;rs2820468;rs1415287;rs2791552;rs2820441;rs2605102;rs2445127;rs2820464;rs2605110;rs2785988;rs12131794;rs2605107;rs4846567;rs2785981;rs2605104;rs1982499;rs1563355;rs1531097;rs4846569;rs1531094;rs2785990;rs1531095;rs1415…	Y
D68	I26	D68 Other coagulation defects	I26 Pulmonary embolism	rs139346768;rs10800428;rs2420372;rs6427195;rs180791454;rs149903077;rs4264045;rs2420370;rs6427194;rs147283716;rs182879407;rs2227246;rs78516619;rs10800427;rs1799963;rs114101204;rs6427196;rs144737447;rs77979353;rs147244995;rs2213868;rs77977611;rs1209731;rs1018827;rs10737547;rs2420371;rs141481090;rs6682179;rs9332666;rs6009;rs145163454;rs1894692;rs146399108;rs2040445;rs149639773;rs2678166;rs6427197;rs…	Y
E78	I26	E78 Disorders of lipoprotein metabolism and other lipidaemias	I26 Pulmonary embolism	rs550057;rs649129;rs579459;rs9411378;rs635634;rs532436;rs495828;rs600038;rs2519093;rs507666;rs651007	Y
I26	I80	I26 Pulmonary embolism	I80 Phlebitis and thrombophlebitis	rs10998780;rs3124764;rs2420372;rs4264045;rs1800788;rs3094379;rs35813748;rs6427194;rs78707713;rs644234;rs630014;rs12511469;rs1799963;rs112843485;rs10030068;rs1593;rs35455333;rs550057;rs1018827;rs8176681;rs6843711;rs6682179;rs8176649;rs12644950;rs10034909;rs559723;rs660340;rs4642230;rs7873635;rs651007;rs13109457;rs77602872;rs2073828;rs6427197;rs495828;rs6825454;rs544873;rs4253407;rs6687813;rs965077…	Y
I26	M79	I26 Pulmonary embolism	M79 Other soft tissue disorders, not elsewhere classified	rs2678166;rs144737447;rs2040445;rs1894692;rs2227246;rs1209731;rs6025	Y
I26	K57	I26 Pulmonary embolism	K57 Diverticular disease of intestine	rs657152;rs677355;rs514659;rs543968;rs644234;rs494242;rs491626;rs545971;rs8176719;rs676996;rs674302;rs2769071;rs493246;rs582118;rs529565;rs582094;rs505922;rs597988;rs687621;rs612169;rs613534;rs495203;rs8176663;rs492488;rs643434;rs554833;rs544873;rs676457;rs527210;rs687289	Y
I85	K76	I85 Oesophageal varices	K76 Other diseases of liver	rs2076211;rs2294915;rs13054885;rs4823179;rs1010023;rs34352134;rs16991158;rs34879941;rs1883349;rs2294916;rs3761472;rs12484795;rs1810508;rs1977081;rs2072907;rs16991175;rs12485100;rs36069781;rs2281138;rs4823180;rs1977080;rs13056555;rs8142145;rs2294921;rs1883348;rs4823181;rs1010022;rs2281293;rs2072905;rs13055900;rs2896019;rs2281137;rs34912062;rs2072906;rs36055245;rs926633;rs35621602;rs2008451;rs48231…	Y
K70	K76	K70 Alcoholic liver disease	K76 Other diseases of liver	rs738408;rs2294915;rs3747207;rs738409	Y
K74	K76	K74 Fibrosis and cirrhosis of liver	K76 Other diseases of liver	rs738408;rs2294915;rs3747207;rs738409	Y
C43;D03	C44	C43 Malignant melanoma of skin;D03 Melanoma in situ	C44 Other malignant neoplasms of skin	rs79418450;rs456366;rs258335;rs383009;rs31490;rs79138604;rs1205312;rs4785751;rs910873;rs77270200;rs74583214;rs75923656;rs4785759;rs34878706;rs369230;rs462608;rs57856222;rs35850949;rs653429;rs6059655;rs370348;rs34357723;rs8051733;rs4968049;rs62212235;rs664020;rs12924011;rs77770855;rs2424995;rs77381714;rs459961;rs11648898;rs258334;rs352935;rs112460025;rs78498439;rs73253776;rs35176381;rs6088372;rs11…	Y
C44	L57	C44 Other malignant neoplasms of skin	L57 Skin changes due to chronic exposure to nonionising radiation	rs79418450;rs79138604;rs1205312;rs77270200;rs910873;rs75923656;rs74583214;rs34878706;rs57856222;rs35850949;rs62389424;rs6059655;rs4968049;rs77770855;rs2424995;rs77381714;rs12203592;rs11648898;rs112460025;rs73253776;rs35026726;rs78800020;rs113974432;rs62054570;rs34934239;rs56850194;rs45610233;rs2052868;rs78536691;rs58827852;rs12924124;rs113955373;rs77110324;rs8063160;rs34714188;rs61408277;rs129312…	Y
C44	I25	C44 Other malignant neoplasms of skin	I25 Chronic ischaemic heart disease	rs10757263;rs10811644;rs7027048;rs10757266;rs2518723;rs7049105;rs7874604;rs10965219;rs7044859;rs2106119;rs10811643;rs567453;rs10120688;rs3218012;rs2151280;rs10115049;rs10811640;rs10757265;rs1360590;rs7035484;rs2383204;rs10811645;rs10757267;rs10120806;rs1591136;rs944799;rs643319;rs490005;rs4977753;rs2106120;rs10965215;rs10757264;rs504318;rs10965212;rs7028570;rs7027950;rs496892;rs1333036	Y
C44	L40	C44 Other malignant neoplasms of skin	L40 Psoriasis	rs28895075;rs9271769;rs34951355;rs28895070;rs28895029;rs28895114;rs28366311;rs28895092;rs28383415;rs482162;rs28383413;rs9274700;rs28366319;rs28366302;rs9271520;rs28895120;rs200930495;rs13209234;rs9273144;rs643889;rs28366313;rs28895096;rs482044;rs9272492;rs28895030;rs13209059;rs28895104;rs2516051;rs28366332;rs12525707;rs28895090;rs28895087;rs28895095;rs28895085;rs28895101;rs28895089;rs28366331;rs1…	Y
C44	D04	C44 Other malignant neoplasms of skin	D04 Carcinoma in situ of skin	rs79138604;rs75923656;rs57856222;rs35850949;rs62389424;rs7191697;rs77110324;rs35063026;rs79172130;rs61408277;rs35749174;rs12203592;rs4968054;rs1991508;rs112233725;rs71396950;rs34323930;rs12921177;rs34395984;rs71396951;rs2280374;rs62389423	Y
D64	E14	D64 Other anaemias	E14 Unspecified diabetes mellitus	rs9273497;rs9273524;rs1047989;rs9272441;rs17612928;rs9271365;rs7745002;rs17612548;rs9273330;rs17612625;rs74824383;rs9272426;rs3129761;rs113663338;rs6927022;rs17612510;rs9273364;rs17843604;rs9273215;rs17612590;rs1130034;rs9273493;rs17843573;rs9273329;rs1063343;rs17843614;rs9273363;rs9272454;rs1140343;rs7751376;rs9273083;rs17843577;rs9274552;rs1063348;rs9273105;rs9273242;rs1063349;rs17843606;rs1761…	Y
E14	E16	E14 Unspecified diabetes mellitus	E16 Other disorders of pancreatic internal secretion	rs9275583;rs9275315;rs3957146;rs9275311;rs17612625;rs74824383;rs3129761;rs9275395;rs6927022;rs9275486;rs17612510;rs17612590;rs1130034;rs9268848;rs9275532;rs1063343;rs9275362;rs9275503;rs9275327;rs1063348;rs9273105;rs17843606;rs9275614;rs9273335;rs9275592;rs9275319;rs9275152;rs1064173;rs9275477;rs9275325;rs6916779;rs9275541;rs9275495;rs9273497;rs9275437;rs9275530;rs9271365;rs9273330;rs9275338;rs92…	Y
E14	H36	E14 Unspecified diabetes mellitus	H36 Retinal disorders in diseases classified elsewhere	rs9275583;rs9275315;rs3957146;rs9275311;rs17612625;rs74824383;rs3129761;rs9275395;rs6927022;rs9275486;rs17612510;rs17612590;rs1130034;rs9268848;rs9275532;rs1063343;rs9275362;rs9275503;rs9275327;rs1063348;rs9273105;rs17843606;rs9275614;rs9273335;rs9275592;rs9275319;rs9275152;rs1064173;rs9275477;rs9275325;rs6916779;rs9275541;rs9275495;rs9273497;rs9275437;rs9275530;rs9271365;rs9273330;rs9275338;rs92…	Y
E03	E14	E03 Other hypothyroidism	E14 Unspecified diabetes mellitus	rs9273508;rs9273497;rs9273524;rs1047989;rs9272441;rs17612928;rs9271365;rs7745002;rs17612548;rs9273330;rs17612625;rs74824383;rs9272426;rs3129761;rs113663338;rs6927022;rs17612510;rs9273364;rs17843604;rs9273215;rs17612590;rs1130034;rs9268848;rs9273493;rs17843573;rs9273329;rs1063343;rs17843614;rs34647096;rs9273363;rs9272454;rs1140343;rs35265698;rs7751376;rs9273083;rs17843577;rs9274552;rs1063348;rs927…	Y
E14	J45	E14 Unspecified diabetes mellitus	J45 Asthma	rs9275583;rs9275315;rs3957146;rs9275311;rs17612625;rs74824383;rs3129761;rs9275395;rs6927022;rs9275486;rs17612510;rs17612590;rs1130034;rs9268848;rs9275532;rs1063343;rs9275362;rs9275503;rs9275327;rs1063348;rs9273105;rs17843606;rs9273335;rs9275592;rs9275319;rs9275152;rs1064173;rs9275477;rs9275325;rs9275541;rs9275495;rs9273497;rs9275437;rs9275530;rs9271365;rs9273330;rs9275338;rs9275333;rs9275300;rs11…	Y
E83	J45	E83 Disorders of mineral metabolism	J45 Asthma	rs9266631	N
E78	I73	E78 Disorders of lipoprotein metabolism and other lipidaemias	I73 Other peripheral vascular diseases	rs10738607;rs7859362;rs1537370;rs1537376;rs10757277;rs10757271;rs1333046;rs55730499;rs4977575;rs1333049;rs10511701;rs74617384;rs2383206;rs10757279;rs9632885;rs1004638;rs7341786;rs10217586;rs10757275;rs10738610;rs944797;rs7857118;rs10757278;rs10757274;rs10757272;rs1333048;rs4977574;rs10116277;rs1333042;rs10757269;rs1537375;rs6475609;rs1333043;rs1556516;rs2891168;rs10455872;rs2383207;rs1537372;rs10…	Y
I20	I73	I20 Angina pectoris	I73 Other peripheral vascular diseases	rs10738607;rs7859362;rs1537370;rs1537376;rs10757277;rs10757271;rs1333046;rs55730499;rs4977575;rs1333049;rs10511701;rs74617384;rs2383206;rs10757279;rs9632885;rs1004638;rs7341786;rs10217586;rs10757275;rs10738610;rs944797;rs7857118;rs10757278;rs10757274;rs10757272;rs1333048;rs4977574;rs10116277;rs1333042;rs10757269;rs1537375;rs6475609;rs1333043;rs1556516;rs2891168;rs10455872;rs2383207;rs1537372;rs10…	Y
I35	I73	I35 Nonrheumatic aortic valve disorders	I73 Other peripheral vascular diseases	rs55730499;rs118039278;rs10455872;rs74617384	Y
I21;I22	I73	I21 Acute myocardial infarction;I22 Subsequent myocardial infarction	I73 Other peripheral vascular diseases	rs10738607;rs7859362;rs1537370;rs1537376;rs10757277;rs10757271;rs1333046;rs55730499;rs4977575;rs1333049;rs10511701;rs74617384;rs2383206;rs10757279;rs9632885;rs1004638;rs7341786;rs10217586;rs10757275;rs10738610;rs944797;rs7857118;rs10757278;rs10757274;rs10757272;rs1333048;rs4977574;rs10116277;rs1333042;rs10757269;rs1537375;rs6475609;rs1333043;rs1556516;rs2891168;rs10455872;rs2383207;rs1537372;rs10…	Y
I25	I73	I25 Chronic ischaemic heart disease	I73 Other peripheral vascular diseases	rs10738607;rs7859362;rs1537370;rs1537376;rs10757277;rs10757271;rs1333046;rs55730499;rs4977575;rs1333049;rs10511701;rs74617384;rs2383206;rs10757279;rs9632885;rs1004638;rs7341786;rs10217586;rs10757275;rs10738610;rs944797;rs7857118;rs10757278;rs10757274;rs10757272;rs1333048;rs4977574;rs10116277;rs1333042;rs10757269;rs1537375;rs6475609;rs1333043;rs1556516;rs2891168;rs10455872;rs2383207;rs1537372;rs10…	Y
H25	H26	H25 Senile cataract	H26 Other cataract	rs73281386;rs6081642;rs4814861;rs149839969;rs6081648;rs117478490;rs6075521;rs4814857;rs6035353;rs117786030;rs114820467;rs75139917;rs78938716;rs6046137;rs4814863;rs17400438;rs17172647;rs76699054;rs4814862;rs6046121;rs57096576;rs6081656;rs6081654;rs6081649;rs6046147;rs2876538;rs79721202;rs75885625;rs6046134;rs75889999;rs75158992;rs6046140;rs116683298;rs6035354;rs145721232;rs3827986;rs78143514;rs607…	Y
E78	M10	E78 Disorders of lipoprotein metabolism and other lipidaemias	M10 Gout	rs1260333;rs780093;rs6547692;rs1260326;rs780095;rs780096;rs4665972;rs1260334;rs780094;rs1313566;rs6753534	Y
E11	M10	E11 Non-insulin-dependent diabetes mellitus	M10 Gout	rs1260333;rs780093;rs6547692;rs1260326;rs780095;rs780096;rs1260334;rs780094;rs1313566;rs6753534	Y
K80	M10	K80 Cholelithiasis	M10 Gout	rs780094;rs780093;rs1260326	Y
E10	E78	E10 Insulin-dependent diabetes mellitus	E78 Disorders of lipoprotein metabolism and other lipidaemias	rs2857709;rs2736192	N
E10	I10	E10 Insulin-dependent diabetes mellitus	I10 Essential (primary) hypertension	rs3130683;rs3131283;rs3131377;rs2077537;rs3115669;rs2736177;rs2736192;rs3117181;rs7745040;rs2857709;rs2857609;rs3130283;rs3134963;rs750332;rs9275273;rs3130346;rs6457619;rs3130071;rs3115668;rs3130279;rs3130068;rs3096695;rs760293;rs3096694;rs2857600;rs3130681;rs9267551;rs2857594;rs9267658;rs3130287;rs3134953;rs6457622;rs3131376;rs3130342;rs9267807;rs2857598;rs9267576;rs5000634;rs2844464;rs3130625;r…	Y
D64	E10	D64 Other anaemias	E10 Insulin-dependent diabetes mellitus	rs915651;rs3130484;rs3117579;rs3132941;rs3134998;rs2849018;rs3129716;rs17612625;rs74824383;rs8192589;rs9267578;rs3129761;rs3131379;rs2856674;rs3134996;rs6927022;rs9272613;rs17612510;rs915652;rs17612590;rs1265947;rs1130034;rs2763980;rs1063343;rs3115556;rs2395228;rs3130490;rs1150757;rs3132445;rs1063348;rs9273105;rs9267544;rs1269852;rs3117580;rs34843907;rs17843606;rs3134796;rs1794272;rs3117573;rs926…	Y
E10	E16	E10 Insulin-dependent diabetes mellitus	E16 Other disorders of pancreatic internal secretion	rs9271557;rs9270977;rs3117579;rs9270949;rs9274626;rs3129761;rs17612510;rs3134996;rs9275486;rs9275395;rs9272613;rs9275503;rs2395228;rs1063348;rs2157051;rs17843606;rs1794272;rs3129871;rs9270926;rs1064173;rs6916779;rs10885;rs660895;rs1794511;rs9275333;rs9275300;rs34647096;rs9275615;rs7383481;rs9275611;rs34350244;rs3117583;rs17843608;rs9273084;rs9273326;rs3830059;rs3997868;rs2894251;rs1794280;rs43350…	Y
E10	H36	E10 Insulin-dependent diabetes mellitus	H36 Retinal disorders in diseases classified elsewhere	rs915651;rs141567083;rs2596544;rs2050191;rs9270977;rs1065075;rs3117579;rs3130484;rs910049;rs2516510;rs3132941;rs2855804;rs9275372;rs9270949;rs9274626;rs2849018;rs3129761;rs2253040;rs9272613;rs9275395;rs9275486;rs17612510;rs3134996;rs9273502;rs926070;rs1265947;rs9275386;rs3830058;rs9275503;rs2395228;rs2855802;rs9275431;rs1150757;rs3132445;rs1063348;rs9275441;rs9267544;rs2157051;rs9275440;rs2523707…	Y
E03	E10	E03 Other hypothyroidism	E10 Insulin-dependent diabetes mellitus	rs2239804;rs3129982;rs200995;rs9266630;rs9271557;rs3129970;rs1065075;rs3117579;rs3130484;rs3116829;rs9274626;rs2516392;rs9272613;rs3134996;rs3130655;rs9271069;rs3130351;rs3099837;rs2621387;rs9263708;rs9270819;rs17205844;rs2488458;rs1150757;rs28747031;rs3132445;rs9271172;rs9270622;rs1777234;rs9267544;rs2855810;rs28747019;rs17843606;rs1794272;rs3132483;rs2596506;rs3094628;rs28772281;rs2188100;rs925…	Y
E10	J45	E10 Insulin-dependent diabetes mellitus	J45 Asthma	rs2239804;rs9271557;rs35421268;rs9268449;rs9272613;rs3134996;rs9275140;rs9268450;rs9270819;rs17205844;rs28747031;rs9271172;rs9270622;rs28747019;rs17843606;rs3132483;rs28772281;rs1049225;rs602457;rs531094;rs9268677;rs9348880;rs2097441;rs9272492;rs9394086;rs532965;rs2073044;rs2507981;rs3129720;rs9271076;rs9270816;rs3763307;rs9268422;rs3117134;rs34647096;rs9269078;rs3021062;rs9268115;rs28746904;rs92…	Y
E78	H40	E78 Disorders of lipoprotein metabolism and other lipidaemias	H40 Glaucoma	rs9632885;rs7028268;rs10738604;rs9632884;rs568447;rs10757270;rs10811647;rs10811641;rs10811650	Y
H40	I20	H40 Glaucoma	I20 Angina pectoris	rs10757263;rs1360589;rs10811648;rs3217992;rs10811641;rs9632885;rs4977756;rs10965223;rs581876;rs10120688;rs3218012;rs518394;rs679038;rs9632884;rs1333037;rs599452;rs1360590;rs10757267;rs944799;rs643319;rs490005;rs2106120;rs2383205;rs10965224;rs1333036;rs1008878;rs1063192;rs10811644;rs568447;rs1537378;rs3218020;rs7874604;rs1556515;rs10811643;rs10811649;rs567453;rs634537;rs523096;rs10757270;rs6475604…	Y
H40	I25	H40 Glaucoma	I25 Chronic ischaemic heart disease	rs10757263;rs1360589;rs10811648;rs3217992;rs10811641;rs9632885;rs4977756;rs10965223;rs581876;rs10120688;rs3218012;rs518394;rs679038;rs9632884;rs1333037;rs599452;rs1360590;rs10757267;rs944799;rs643319;rs490005;rs2106120;rs2383205;rs10965224;rs1333036;rs1008878;rs1063192;rs10811644;rs568447;rs1537378;rs3218020;rs7874604;rs1556515;rs10811643;rs10811649;rs567453;rs634537;rs523096;rs10757270;rs6475604…	Y
D68	I80	D68 Other coagulation defects	I80 Phlebitis and thrombophlebitis	rs2420372;rs4264045;rs6696217;rs6427194;rs79284357;rs79011457;rs1892092;rs1799963;rs28362572;rs113123846;rs116140155;rs1018827;rs6682179;rs2038024;rs6427197;rs6687813;rs185120584;rs139346768;rs1208135;rs75112989;rs113976843;rs4656683;rs10800427;rs144737447;rs1200063;rs2213868;rs10737547;rs1208327;rs12408451;rs12751593;rs9332666;rs76860700;rs12129457;rs114137203;rs2040445;rs78159465;rs2678166;rs18…	Y
D68	M79	D68 Other coagulation defects	M79 Other soft tissue disorders, not elsewhere classified	rs2678166;rs144737447;rs2040445;rs1894692;rs2227246;rs1209731;rs6025	Y
E11	E78	E11 Non-insulin-dependent diabetes mellitus	E78 Disorders of lipoprotein metabolism and other lipidaemias	rs1260333;rs6753534;rs6547692;rs780095;rs1260326;rs780096;rs1260334;rs780094;rs1313566;rs780093	Y
E78	K82	E78 Disorders of lipoprotein metabolism and other lipidaemias	K82 Other diseases of gallbladder	rs9753033;rs4953023;rs79835740;rs75331444;rs76866386;rs4614977;rs111617668;rs4507142;rs72875462;rs4076834;rs56132765;rs114938914;rs3923912;rs77725792;rs115445558;rs6756629;rs11887534;rs41360247;rs56266464	Y
E78	I80	E78 Disorders of lipoprotein metabolism and other lipidaemias	I80 Phlebitis and thrombophlebitis	rs579459;rs550057;rs649129;rs9411378;rs635634;rs532436;rs495828;rs600038;rs2519093;rs507666;rs651007	Y
E78	I10	E78 Disorders of lipoprotein metabolism and other lipidaemias	I10 Essential (primary) hypertension	rs35866622;rs646327;rs571689;rs2736192;rs485186;rs2857709;rs2548459;rs507855;rs516316;rs679574;rs504963;rs676388;rs507766;rs2251034;rs681343;rs503279;rs570794;rs485073;rs602662;rs603985;rs569970;rs692854;rs2452170;rs35106244;rs632111;rs584768;rs506897;rs633372;rs516246;rs2638282;rs492602;rs281379;rs1704773;rs601338;rs507711	Y
E78	K81	E78 Disorders of lipoprotein metabolism and other lipidaemias	K81 Cholecystitis	rs4245791;rs9753033;rs4953023;rs79835740;rs75331444;rs76866386;rs4614977;rs41360247;rs111617668;rs4507142;rs72875462;rs4299376;rs4076834;rs6755809;rs6544716;rs56132765;rs4952688;rs114938914;rs3923912;rs4953026;rs11887534;rs115445558;rs6756629;rs6740545;rs77725792;rs6544717;rs6544713;rs56266464	Y
E78	I20	E78 Disorders of lipoprotein metabolism and other lipidaemias	I20 Angina pectoris	rs1605964;rs9457829;rs9457834;rs3123634;rs3777402;rs10080815;rs1537376;rs34404554;rs3903279;rs10757277;rs4977575;rs10811641;rs1317652;rs2282142;rs12721051;rs9632885;rs1004638;rs2297359;rs4709408;rs9365164;rs66795935;rs6657811;rs10116277;rs1333042;rs2297360;rs10757269;rs1537375;rs9457927;rs2872317;rs2063347;rs9457833;rs10455872;rs6857;rs10811656;rs611917;rs12972970;rs9632884;rs6905958;rs7341791;rs…	Y
E78	I35	E78 Disorders of lipoprotein metabolism and other lipidaemias	I35 Nonrheumatic aortic valve disorders	rs56393506;rs2315065;rs55730499;rs4252185;rs118039278;rs74617384;rs10455872	Y
E78	K80	E78 Disorders of lipoprotein metabolism and other lipidaemias	K80 Cholelithiasis	rs427248;rs571689;rs12979891;rs79835740;rs76866386;rs2251034;rs4614977;rs660745;rs11672900;rs111617668;rs4507142;rs72875462;rs1231281;rs6755809;rs6544716;rs569970;rs12979278;rs4952688;rs780094;rs632111;rs4002471;rs516246;rs281379;rs6740545;rs1704773;rs41360247;rs479486;rs56266464;rs4245791;rs1260326;rs4953023;rs485186;rs2287921;rs2548459;rs507855;rs439523;rs8112983;rs973579;rs12978752;rs56132765;…	Y
E78	F05	E78 Disorders of lipoprotein metabolism and other lipidaemias	F05 Delirium, not induced by alcohol and other psychoactive substances	rs429358	Y
E78	I21;I22	E78 Disorders of lipoprotein metabolism and other lipidaemias	I21 Acute myocardial infarction;I22 Subsequent myocardial infarction	rs10080815;rs1537376;rs10757277;rs4977575;rs10811641;rs12721051;rs9632885;rs1004638;rs10116277;rs9457927;rs10757269;rs1333042;rs1537375;rs10455872;rs10811656;rs9632884;rs7341791;rs140570886;rs6475606;rs7859727;rs10733376;rs1831733;rs1537371;rs9295127;rs1537370;rs568447;rs4420638;rs56131196;rs9457925;rs117791490;rs944797;rs10757278;rs10757274;rs1333048;rs111789331;rs10757270;rs1510226;rs1556516;rs…	Y
E78	I25	E78 Disorders of lipoprotein metabolism and other lipidaemias	I25 Chronic ischaemic heart disease	rs1605964;rs34404554;rs10757277;rs428685;rs142130958;rs17242381;rs10811641;rs445849;rs1004638;rs426420;rs2297360;rs10757269;rs1537375;rs2063347;rs600584;rs3127585;rs78801493;rs6475606;rs609562;rs7859727;rs3106168;rs769449;rs17248720;rs11751605;rs7528419;rs3127598;rs9457740;rs3798170;rs112032422;rs141622900;rs12746961;rs3902354;rs414868;rs4970836;rs1333048;rs3127581;rs366920;rs884742;rs445925;rs31…	Y
E78	K83	E78 Disorders of lipoprotein metabolism and other lipidaemias	K83 Other diseases of biliary tract	rs9753033;rs4953023;rs79835740;rs75331444;rs76866386;rs4614977;rs111617668;rs4507142;rs72875462;rs4076834;rs56132765;rs114938914;rs3923912;rs77725792;rs115445558;rs6756629;rs11887534;rs41360247;rs56266464	Y
E78	L40	E78 Disorders of lipoprotein metabolism and other lipidaemias	L40 Psoriasis	rs2857709;rs2736192	N
I10	J33	I10 Essential (primary) hypertension	J33 Nasal polyp	rs2894380;rs7745040;rs9275273;rs5000634;rs6457619;rs6457622	Y
J33	J45	J33 Nasal polyp	J45 Asthma	rs9268493;rs10815391;rs1474728;rs1574817;rs34951355;rs11688568;rs11757155;rs3129761;rs1504215;rs9275395;rs9275486;rs9275140;rs9366793;rs62408233;rs3830058;rs9275503;rs28383413;rs2157051;rs9271520;rs9268345;rs3763321;rs2143464;rs3129871;rs112935616;rs17203563;rs1049225;rs602457;rs531094;rs2143465;rs34415150;rs9274683;rs9348880;rs9272492;rs572730;rs1116795;rs1064173;rs9368711;rs2076520;rs9394086;rs…	Y
[truncated: 87 more rows]

## Sheet: Table S4
Table S4: Multimorbidities interpretable through genes
Disease1	Disease2	Description1	Description2	Gene overlap (gene id)	Gene overlap (gene symbol)	Whether the overlap is significant
[truncated: 1,463 more rows]

## Sheet: Table S5
Table S5: Multimorbidities interpretable through PPIs
[truncated: 1,804 more rows]

## Sheet: Table S6
Table S6: Multimorbidities interpretable through pathways
[truncated: 1,960 more rows]

[truncated: 7 more sheets: Table S7, Table S8, Table S9, Table S10, Table S11, Table S12, Table S13]
